# Supplementary material for: Leptospirosis in the Platypus (Ornithorhynchus anatinus) in Australia: Who Is Infecting Whom?
Source: Animals (Basel). 2024 Oct 1;14(19):2834. doi: 10.3390/ani14192834 (PMC11476178; doi:10.3390/ani14192834)
Supplement: Supplementary file 1 [file animals-14-02834-s001.zip]

Archive with 4 entries (4 files):
- Table S1 - platypus data 17-7-24.xlsx
- __MACOSX/._Table S1 - platypus data 17-7-24.xlsx
- Table S2 - cattle data 17-7-24.xlsx
- __MACOSX/._Table S2 - cattle data 17-7-24.xlsx
