# Supplementary material for: Leptospirosis in the Platypus (Ornithorhynchus anatinus) in Australia: Who Is Infecting Whom?
Source: Animals (Basel). 2024 Oct 1;14(19):2834. doi: 10.3390/ani14192834 (PMC11476178; doi:10.3390/ani14192834)
Supplement: Supplementary file 1 [file animals-14-02834-s001.zip › Table S1 - platypus data 17-7-24.xlsx]

## Sheet: PLAT SERA all data
2023 record no.	Status	Accession no.	Accession Sample no.	Datebled	Id4(an)	Id1(band)	Agebledspur	Sex	Nowlact	Laterlac	Site1 State	Site2 River	Site3 Site	Site4 Australian Drainage Division	Comment	2023&prior MAT Hardjo code	2023&prior MAT Hardjo titre	Y Latitude	X Longitude
1	Wild	VRI		1982-03-14		0	J	F			NSW	Shoalhaven R	Jerrabattgulla	Shoalhaven R	McColl and Whittington 1985	0	<32	-35.6661	149.6
2	Wild	VRI		1981-12-01	MA139	24	SA	M			NSW	Shoalhaven R	Main P	Shoalhaven R	McColl and Whittington 1985	1	128	-35.6442	149.62
3	Wild	VRI		1981-12-01	MA145	114	SA	M			NSW	Shoalhaven R	Lower P	Shoalhaven R	McColl and Whittington 1985	1	512	-35.6413	149.611
4	Wild	VRI		1982-03-14	FJ216	159	J	F	NI		NSW	Shoalhaven R	Jerrabattgulla	Shoalhaven R	McColl and Whittington 1985	0	<32	-35.6661	149.6
5	Wild	VRI		1982-03-14	FJ217	160	J	F	NI	Y	NSW	Shoalhaven R	Jerrabattgulla	Shoalhaven R	McColl and Whittington 1985	0	<32	-35.6661	149.6
6	Wild	VRI		1982-03-14	MJ149	161	J	M			NSW	Shoalhaven R	Jerrabattgulla	Shoalhaven R	McColl and Whittington 1985	0	<32	-35.6661	149.6
7	Wild	VRI		1982-03-14	FJ218	162	J	F	NI		NSW	Shoalhaven R	Jerrabattgulla	Shoalhaven R	McColl and Whittington 1985	1	1024	-35.6661	149.6
8	Wild	VRI		1982-03-15	MJ153	163	J	M			NSW	Shoalhaven R	Cattle Co	Shoalhaven R	McColl and Whittington 1985	0	<32	-35.6223	149.614
9	Wild	VRI		1982-03-15	MJ154	164	J	M			NSW	Shoalhaven R	Cattle Co	Shoalhaven R	McColl and Whittington 1985	0	<32	-35.6223	149.614
10	Wild	VRI		1982-03-15	FJ223	165	J	F	NI		NSW	Shoalhaven R	Cattle Co	Shoalhaven R	McColl and Whittington 1985	0	<32	-35.6223	149.614
11	Wild	VRI		1982-03-15	MA150	172	SA	M			NSW	Shoalhaven R	Lower P	Shoalhaven R	McColl and Whittington 1985	0	<32	-35.6413	149.611
12	Wild	VRI		1982-03-14	FA132	185	A	F	N		NSW	Shoalhaven R	Jerrabattgulla	Shoalhaven R	McColl and Whittington 1985	1	256	-35.6661	149.6
13	Wild	VRI		1982-03-14	FA133	186	A	F	N	N	NSW	Shoalhaven R	Jerrabattgulla	Shoalhaven R	McColl and Whittington 1985	1	256	-35.6661	149.6
14	Wild	VRI		1982-03-14	FA188	948	A	F	N	Y	NSW	Shoalhaven R	Jerrabattgulla	Shoalhaven R	McColl and Whittington 1985	1	8192	-35.6661	149.6
15	Wild	VRI		1982-03-14	FA189	949	A	F	N	Y	NSW	Shoalhaven R	Jerrabattgulla	Shoalhaven R	McColl and Whittington 1985	1	8192	-35.6661	149.6
16	Wild	VRI		1982-03-14	FA212	969	A	F	N		NSW	Shoalhaven R	Jerrabattgulla	Shoalhaven R	McColl and Whittington 1985	1	256	-35.6661	149.6
17	Wild	VRI		1981-12-01	MA140	970	SA	M			NSW	Shoalhaven R	Jerrabattgulla	Shoalhaven R	McColl and Whittington 1985	0	<32	-35.6661	149.6
18	Wild	RN85/756		1985-04-01	NA	1001	J	M			NSW	Abercrombie River	Tuena	Lachlan River		0	<100	-33.955	149.325
19	Wild	RN86/112	1	1986-01-01	NA	1002	A	M			NSW	Murrumbidgee River	Pt Hut	Murrumbidgee River		1	100	-35.4519	149.075
20	Wild	RN86/112	2	1986-01-01	NA	1003	A	M			NSW	Murrumbidgee River	Pt Hut	Murrumbidgee River		1	300	-35.4519	149.075
21	Wild	RN86/1120		1986-05-01	NA	1004	A	F			NSW	Queanbeyan River	Googong	Murrumbidgee River		1	100	-35.4318	149.26
22	Wild	RN85/518	1	1985-03-16	MA209	481	A	M			NSW	Shoalhaven R	Main P	Shoalhaven R		1	3200	-35.6442	149.62
23	Wild	RN85/518	2	1985-03-16	FA290	482	A	F	N		NSW	Shoalhaven R	Main P	Shoalhaven R		0	<50	-35.6442	149.62
24	Wild	RN85/518	3	1985-03-16	FA279	452	A	F	N		NSW	Shoalhaven R	Main P	Shoalhaven R		0	<50	-35.6442	149.62
25	Wild	RN85/518	4	1985-03-16	FA144	904	A	F	N	N	NSW	Shoalhaven R	Main P	Shoalhaven R		1	1600	-35.6442	149.62
26	Wild	RN85/518	5	1985-03-16	FJ268	425	A	F	N		NSW	Shoalhaven R	Main P	Shoalhaven R		1	3200	-35.6442	149.62
27	Wild	RN85/518	6	1985-03-16	MA210	483	A	M			NSW	Shoalhaven R	Main P	Shoalhaven R		1	1600	-35.6442	149.62
28	Wild	RN85/518	7	1985-03-16	MA211	484	A	M			NSW	Shoalhaven R	Main P	Shoalhaven R		1	1600	-35.6442	149.62
29	Wild	RN85/518	8	1985-03-16	MJ212	485	J	M			NSW	Shoalhaven R	Main P	Shoalhaven R		0	<50	-35.6442	149.62
30	Wild	RN85/518	9	1985-03-16	FA269	432	A	F	N	N	NSW	Shoalhaven R	Main P	Shoalhaven R		1	400	-35.6442	149.62
31	Wild	RN85/518	10	1985-03-16	FJ248	156	A	F	N	Y	NSW	Shoalhaven R	Main P	Shoalhaven R		1	800	-35.6442	149.62
32	Wild	RN85/518	11	1985-03-16	MJ194	426	SA	M			NSW	Shoalhaven R	Main P	Shoalhaven R		1	50	-35.6442	149.62
33	Wild	RN85/518	12	1985-03-16	FJ219	168	A	F	N	N	NSW	Shoalhaven R	Main P	Shoalhaven R		1	3200	-35.6442	149.62
34	Wild	RN85/518	13	1985-03-16	FA185	945	A	F	N		NSW	Shoalhaven R	Jerrabattgulla	Shoalhaven R		1	3200	-35.6661	149.6
35	Wild	RN85/518	14	1985-03-16	FA278	447	A	F	N		NSW	Shoalhaven R	Jerrabattgulla	Shoalhaven R		1	3200	-35.6661	149.6
36	Wild	RN85/518	16	1985-03-16	FJ296	478	J	F	NI		NSW	Shoalhaven R	Jerrabattgulla	Shoalhaven R		0	<50	-35.6661	149.6
37	Wild	RN85/518	17	1985-03-16	FJ294	476	J	F	NI		NSW	Shoalhaven R	Jerrabattgulla	Shoalhaven R		1	400	-35.6661	149.6
38	Wild	RN85/518	18	1985-03-16	MJ213	474	J	M			NSW	Shoalhaven R	Jerrabattgulla	Shoalhaven R		0	<50	-35.6661	149.6
39	Wild	RN85/518	19	1985-03-16	FJ291	471	J	F	NI		NSW	Shoalhaven R	Jerrabattgulla	Shoalhaven R		0	<50	-35.6661	149.6
40	Wild	RN85/518	20	1985-03-16	FJ298	480	J	F	NI		NSW	Shoalhaven R	Jerrabattgulla	Shoalhaven R		0	<50	-35.6661	149.6
41	Wild	RN85/518	21	1985-03-16	FJ293	473	J	F	NI		NSW	Shoalhaven R	Jerrabattgulla	Shoalhaven R		0	<50	-35.6661	149.6
42	Wild	RN85/518	22	1985-03-16	FJ292	472	J	F	NI		NSW	Shoalhaven R	Jerrabattgulla	Shoalhaven R		1	200	-35.6661	149.6
43	Wild	RN85/518	23	1985-03-16	FA276	445	A	F	N	Y	NSW	Shoalhaven R	Jerrabattgulla	Shoalhaven R		1	200	-35.6661	149.6
44	Wild	RN85/518	24	1985-03-16	FJ295	477	J	F	NI		NSW	Shoalhaven R	Jerrabattgulla	Shoalhaven R		0	<50	-35.6661	149.6
45	Wild	RN85/518	25	1985-03-16	MJ214	475	J	M			NSW	Shoalhaven R	Jerrabattgulla	Shoalhaven R		1	800	-35.6661	149.6
46	Wild	RN85/518	26	1985-03-17	FA286	458	A	F	N		NSW	Shoalhaven R	Cattle Co	Shoalhaven R		0	<50	-35.6223	149.614
47	Wild	RN85/518	27	1985-03-17	FA214	974	A	F	N		NSW	Shoalhaven R	Cattle Co	Shoalhaven R		1	3200	-35.6223	149.614
48	Wild	RN85/518	28	1985-03-17	FA171	931	A	F	N		NSW	Shoalhaven R	Cattle Co	Shoalhaven R		1	3200	-35.6223	149.614
49	Wild	RN85/518	29	1985-03-17	FA283	453	A	F	N		NSW	Shoalhaven R	Cattle Co	Shoalhaven R		1	3200	-35.6223	149.614
50	Wild	RN85/518	30	1985-03-17	MJ219	510	J	M			NSW	Shoalhaven R	Cattle Co	Shoalhaven R		0	<50	-35.6223	149.614
51	Wild	RN85/518	31	1985-03-17	FA303	509	A	F	N	Y	NSW	Shoalhaven R	Cattle Co	Shoalhaven R		0	<50	-35.6223	149.614
52	Wild	RN85/518	32	1985-03-17	MJ216	505	J	M			NSW	Shoalhaven R	Cattle Co	Shoalhaven R		0	<50	-35.6223	149.614
53	Wild	RN85/518	33	1985-03-17	MA217	506	A	M			NSW	Shoalhaven R	Cattle Co	Shoalhaven R		1	200	-35.6223	149.614
54	Wild	RN85/518	34	1985-03-17	MA218	508	A	M			NSW	Shoalhaven R	Cattle Co	Shoalhaven R		1	1600	-35.6223	149.614
55	Wild	RN85/518	35	1985-03-17	MJ215	501	J	M			NSW	Shoalhaven R	Cattle Co	Shoalhaven R		0	<50	-35.6223	149.614
56	Wild	RN85/518	36	1985-03-17	FA282	449	A	F	N	Y	NSW	Shoalhaven R	Lower P	Shoalhaven R		1	3200	-35.6413	149.611
57	Wild	RN85/518	37	1985-03-17	FJ221	170	A	F	N		NSW	Shoalhaven R	Lower P	Shoalhaven R		1	3200	-35.6413	149.611
58	Wild	RN85/518	38	1985-03-17	FA147	907	A	F	N	N	NSW	Shoalhaven R	Lower P	Shoalhaven R		1	3200	-35.6413	149.611
59	Wild	RN85/518	39	1985-03-17	FJ234	132	A	F	N	N	NSW	Shoalhaven R	Lower P	Shoalhaven R		1	3200	-35.6413	149.611
60	Wild	RN85/518	40	1985-03-17	FJ271	437	A	F	N		NSW	Shoalhaven R	Lower P	Shoalhaven R		1	800	-35.6413	149.611
61	Wild	RN85/518	41	1985-03-17	FA280	451	A	F	N	Y	NSW	Shoalhaven R	Lower P	Shoalhaven R		1	50	-35.6413	149.611
62	Wild	RN85/518	42	1985-03-17	FJ272	436	A	F	N	Y	NSW	Shoalhaven R	Lower P	Shoalhaven R		1	800	-35.6413	149.611
63	Wild	RN85/2803	1	1985-12-20	FA276	445	A	F	Y		NSW	Shoalhaven R	Jerrabattgulla	Shoalhaven R		1	50	-35.6661	149.6
64	Wild	RN85/2803	2	1985-12-20	MA203	443	A	M			NSW	Shoalhaven R	Jerrabattgulla	Shoalhaven R		1	1600	-35.6661	149.6
65	Wild	RN85/2803	3	1985-12-20	MA223	499	A	M			NSW	Shoalhaven R	Jerrabattgulla	Shoalhaven R		1	3200	-35.6661	149.6
66	Wild	RN85/2803	4	1985-12-21	FJ272	436	A	F	N	Y	NSW	Shoalhaven R	Lower P	Shoalhaven R		1	3200	-35.6413	149.611
67	Wild	RN85/2803	5	1985-12-21	FA209	124	A	F	N	Y	NSW	Shoalhaven R	Main P	Shoalhaven R		1	200	-35.6442	149.62
68	Wild	RN85/2803	6	1985-12-21	MA191	420	A	M			NSW	Shoalhaven R	Main P	Shoalhaven R		1	3200	-35.6442	149.62
69	Wild	RN85/2803	7	1985-12-21	MA224	500	A	M			NSW	Shoalhaven R	Main P	Shoalhaven R		1	3200	-35.6442	149.62
70	Wild	RN85/2803	8	1985-12-21	MA225	511	A	M			NSW	Shoalhaven R	Main P	Shoalhaven R		0	<50	-35.6442	149.62
71	Wild	RN85/2803	9	1985-12-21	FA314	512	A	F	N		NSW	Shoalhaven R	Main P	Shoalhaven R		1	3200	-35.6442	149.62
72	Wild	RN85/2803	10	1985-12-21	MJ226	513	J	M			NSW	Shoalhaven R	Main P	Shoalhaven R		0	<50	-35.6442	149.62
73	Wild	RN85/2803	11	1985-12-21	MA202	439	A	M			NSW	Shoalhaven R	Main P	Shoalhaven R		1	100	-35.6442	149.62
74	Wild	RN85/2803	12	1985-12-22	FJ313	498	A	F	N	N	NSW	Shoalhaven R	Ballalaba	Shoalhaven R		0	<50	-35.574	149.632
75	Wild	RN85/2803	13	1985-12-22	FA315	514	A	F	N		NSW	Shoalhaven R	Road P	Shoalhaven R		1	200	-35.6332	149.608
76	Wild	RN86/595	1	1986-03-08	FJ322	526	J	F	NI		NSW	Shoalhaven R	Jerrabattgulla	Shoalhaven R		0	<50	-35.6661	149.6
77	Wild	RN86/595	2	1986-03-08	FJ323	527	J	F	N		NSW	Shoalhaven R	Jerrabattgulla	Shoalhaven R		0	<50	-35.6661	149.6
78	Wild	RN86/595	3	1986-03-08	MA203	443	A	M			NSW	Shoalhaven R	Jerrabattgulla	Shoalhaven R		1	1600	-35.6661	149.6
79	Wild	RN86/595	4	1986-03-08	FA318	517	A	F	N		NSW	Shoalhaven R	Main P	Shoalhaven R		1	100	-35.6442	149.62
80	Wild	RN86/595	5	1986-03-08	FA316	515	A	F	N	N	NSW	Shoalhaven R	Main P	Shoalhaven R		1	3200	-35.6442	149.62
81	Wild	RN86/595	7	1986-03-08	FJ222	171	A	F	N	Y	NSW	Shoalhaven R	Main P	Shoalhaven R		1	1600	-35.6442	149.62
82	Wild	RN86/595	8	1986-03-08	FA144	904	A	F	N		NSW	Shoalhaven R	Main P	Shoalhaven R		1	800	-35.6442	149.62
83	Wild	RN86/595	9	1986-03-08	FJ219	168	A	F	N	N	NSW	Shoalhaven R	Main P	Shoalhaven R		1	800	-35.6442	149.62
84	Wild	RN86/595	10	1986-03-08	FA280	451	A	F	N	Y	NSW	Shoalhaven R	Main P	Shoalhaven R		1	400	-35.6442	149.62
85	Wild	RN86/595	11	1986-03-09	MA197	429	A	M			NSW	Shoalhaven R	Main P	Shoalhaven R		1	1600	-35.6442	149.62
86	Wild	RN86/595	12	1986-03-09	FA089	80	A	F	N		NSW	Shoalhaven R	Junction P	Shoalhaven R		0	<100	-35.6391	149.607
87	Wild	RN86/595	13	1986-03-09	FA321	530	A	F	N		NSW	Shoalhaven R	Junction P	Shoalhaven R		1	400	-35.6391	149.607
88	Wild	RN86/595	14	1986-03-09	FA319	528	A	F	N		NSW	Shoalhaven R	Junction P	Shoalhaven R		1	400	-35.6391	149.607
89	Wild	RN86/595	15	1986-03-09	FJ320	529	J	F	NI		NSW	Shoalhaven R	Junction P	Shoalhaven R		0	<50	-35.6391	149.607
90	Wild	RN86/595	16	1986-03-09	FJ272	436	A	F	N	Y	NSW	Shoalhaven R	Lower P	Shoalhaven R		1	3200	-35.6413	149.611
91	Wild	RN86/595	17	1986-03-09	FA282	449	A	F	N	Y	NSW	Shoalhaven R	Lower P	Shoalhaven R		1	3200	-35.6413	149.611
92	Wild	RN86/595	18	1986-03-09	FJ234	132	A	F	N		NSW	Shoalhaven R	Lower P	Shoalhaven R		0	<50	-35.6413	149.611
93	Wild	RN86/595	19	1986-03-09	FA147	907	A	F	N	N	NSW	Shoalhaven R	Lower P	Shoalhaven R		1	3200	-35.6413	149.611
94	Wild	RN86/595	20	1986-03-10	FA158	918	A	F	N		NSW	Shoalhaven R	Ballalaba	Shoalhaven R		1	50	-35.574	149.632
95	Wild	RN86/595	21	1986-03-10	FA310	495	A	F	N	N	NSW	Shoalhaven R	Ballalaba	Shoalhaven R		1	3200	-35.574	149.632
96	Wild	RN86/595	22	1986-03-10	FA213	973	A	F	N	Y	NSW	Shoalhaven R	Ballalaba	Shoalhaven R		1	200	-35.574	149.632
97	Wild	RN86/595	23	1986-03-10	FJ313	498	A	F	N		NSW	Shoalhaven R	Ballalaba	Shoalhaven R		0	<50	-35.574	149.632
98	Wild	RN86/595	24	1986-03-10	FJ157	917	A	F	N		NSW	Shoalhaven R	Ballalaba	Shoalhaven R		1	1600	-35.574	149.632
99	Wild	RN86/595	25	1986-03-10	MA227	532	A	M			NSW	Shoalhaven R	Ballalaba	Shoalhaven R		1	3200	-35.574	149.632
100	Wild	RN86/595	26	1986-03-10	MA228	534	A	M			NSW	Shoalhaven R	Ballalaba	Shoalhaven R		0	<100	-35.574	149.632
101	Wild	RN86/595	27	1986-03-10	FA324	531	A	F	N		NSW	Shoalhaven R	Ballalaba	Shoalhaven R		1	3200	-35.574	149.632
102	Wild	RN86/595	28	1986-03-10	FA325	533	A	F	N		NSW	Shoalhaven R	Ballalaba	Shoalhaven R		1	1600	-35.574	149.632
103	Wild	RN86/595	29	1986-03-10	FA328	520	A	F	N		NSW	Shoalhaven R	Cattle Co	Shoalhaven R		1	100	-35.6223	149.614
104	Wild	RN86/595	31	1986-03-10	FA326	518	A	F	N		NSW	Shoalhaven R	Cattle Co	Shoalhaven R		1	3200	-35.6223	149.614
105	Wild	RN86/595	32	1986-03-10	FA148	908	A	F	N		NSW	Shoalhaven R	Cattle Co	Shoalhaven R		0	<50	-35.6223	149.614
106	Wild	RN87/524	1	1987-03-22	FA353	222	A	F	N	N	NSW	Shoalhaven R	Jerrabattgulla	Shoalhaven R		0	<50	-35.6661	149.6
107	Wild	RN87/524	3	1987-03-22	NA	0	J	M			NSW	Shoalhaven R	Jerrabattgulla	Shoalhaven R		0	<50	-35.6661	149.6
108	Wild	RN87/524	4	1987-03-22	FJ352	221	J	F	NI		NSW	Shoalhaven R	Jerrabattgulla	Shoalhaven R		0	<50	-35.6661	149.6
109	Wild	RN87/524	5	1987-03-22	FJ350	524	J	F	NI		NSW	Shoalhaven R	Jerrabattgulla	Shoalhaven R		0	<50	-35.6661	149.6
110	Wild	RN87/524	7	1987-03-22	MA266	575	A	M			NSW	Shoalhaven R	Jerrabattgulla	Shoalhaven R		1	3200	-35.6661	149.6
111	Wild	RN87/524	8	1987-03-22	MJ267	579	J	M			NSW	Shoalhaven R	Main P	Shoalhaven R		0	<50	-35.6442	149.62
112	Wild	RN87/524	9	1987-03-22	FA280	451	A	F	N	Y	NSW	Shoalhaven R	Main P	Shoalhaven R		1	800	-35.6442	149.62
113	Wild	RN87/524	10	1987-03-22	FA316	515	A	F	N	N	NSW	Shoalhaven R	Main P	Shoalhaven R		1	3200	-35.6442	149.62
114	Wild	RN87/524	11	1987-03-22	MA235	544	A	M			NSW	Shoalhaven R	Main P	Shoalhaven R		0	<50	-35.6442	149.62
115	Wild	RN87/524	12	1987-03-22	FA209	124	A	F	N	Y	NSW	Shoalhaven R	Main P	Shoalhaven R		1	100	-35.6442	149.62
116	Wild	RN87/524	13	1987-03-22	FA356	578	A	F	N		NSW	Shoalhaven R	Main P	Shoalhaven R		1	1600	-35.6442	149.62
117	Wild	RN87/524	14	1987-03-22	MA183	415	A	M			NSW	Shoalhaven R	Main P	Shoalhaven R		0	<50	-35.6442	149.62
118	Wild	RN87/524	15	1987-03-22	MA268	580	A	M			NSW	Shoalhaven R	Main P	Shoalhaven R		1	400	-35.6442	149.62
119	Wild	RN87/524	16	1987-03-23	FA338	552	A	F	N	Y	NSW	Shoalhaven R	Ballalaba	Shoalhaven R		1	3200	-35.574	149.632
120	Wild	RN87/524	17	1987-03-23	FA357	581	A	F	N		NSW	Shoalhaven R	Ballalaba	Shoalhaven R		0	<50	-35.574	149.632
121	Wild	RN87/524	18	1987-03-23	FJ358	582	J	F	NI		NSW	Shoalhaven R	Ballalaba	Shoalhaven R		1	1600	-35.574	149.632
122	Wild	RN87/524	19	1987-03-23	MA239	551	A	M			NSW	Shoalhaven R	Ballalaba	Shoalhaven R		1	800	-35.574	149.632
123	Wild	RN87/524	20	1987-03-23	FJ355	573	J	F	NI		NSW	Shoalhaven R	Lower P	Shoalhaven R		1	1600	-35.6413	149.611
124	Wild	RN87/524	21	1987-03-23	FA147	907	A	F	N	Y	NSW	Shoalhaven R	Lower P	Shoalhaven R		0	<50	-35.6413	149.611
125	Wild	RN87/524	22	1987-03-23	FJ222	171	A	F	N		NSW	Shoalhaven R	Lower P	Shoalhaven R		1	3200	-35.6413	149.611
126	Wild	RN87/524	23	1987-03-23	FJ272	436	A	F	N	Y	NSW	Shoalhaven R	Lower P	Shoalhaven R		1	3200	-35.6413	149.611
127	Wild	RN87/524	24	1987-03-23	MA231	540	A	M			NSW	Shoalhaven R	Lower P	Shoalhaven R		1	1600	-35.6413	149.611
128	Wild	RN87/524	2	1987-03-22	FA354	223	A	F	N		NSW	Shoalhaven R	Jerrabattgulla	Shoalhaven R		0	<50	-35.6661	149.6
129	Wild	RN87/524	6	1987-03-22	FJ351	574	J	F	NI		NSW	Shoalhaven R	Jerrabattgulla	Shoalhaven R		0	<50	-35.6661	149.6
130	Wild	RN86/595	6	1986-03-08	FA209	124	A	F	N	Y	NSW	Shoalhaven R	Main P	Shoalhaven R		1	400	-35.6442	149.62
131	Wild	RN86/595	30	1986-03-10	FA327	519	A	F	N		NSW	Shoalhaven R	Cattle Co	Shoalhaven R		1	100	-35.6223	149.614
132	Wild	nr		1994-01-16	MA334	N/A	A	M			NSW	Shoalhaven R	Moodong P	Shoalhaven R		1	400	-35.6119	149.619
133	Wild	nr		1994-01-16	MA331	N/A	A	M			NSW	Shoalhaven R	Moodong P	Shoalhaven R		1	100	-35.6119	149.619
134	Wild	nr		1994-01-16	FA467	1096	A	F	Y		NSW	Shoalhaven R	Moodong P	Shoalhaven R		1	400	-35.6119	149.619
135	Wild	nr		1994-01-16	FA381	237	A	F	N	Y	NSW	Shoalhaven R	Cliff	Shoalhaven R		1	100	-35.6476	149.629
136	Wild	nr		1994-01-16	FA466	1094	A	F	Y		NSW	Shoalhaven R	Moodong P	Shoalhaven R		1	200	-35.6119	149.619
137	Wild	nr		1994-01-16	FA453	1065	A	F	Y		NSW	Shoalhaven R	Cliff	Shoalhaven R		1	800	-35.6476	149.629
138	Wild	nr		1994-01-16	FA465	1093	A	F	N		NSW	Shoalhaven R	Moodong P	Shoalhaven R		1	400	-35.6119	149.619
139	Wild	CM89/132	1	1989-03-11	FA335	547/1016	A	F	N	Y	NSW	Shoalhaven R	Main P	Shoalhaven R		1	100	-35.6442	149.62
140	Wild	CM89/132	3	1989-03-11	FA370	234	A	F	N	Y	NSW	Shoalhaven R	Main P	Shoalhaven R		1	400	-35.6442	149.62
141	Wild	CM89/132	4	1989-03-11	FA280	451	A	F	N	Y	NSW	Shoalhaven R	Main P	Shoalhaven R		1	1600	-35.6442	149.62
142	Wild	CM89/132	5	1989-03-11	FA391	242	A	F	N	Y	NSW	Shoalhaven R	Main P	Shoalhaven R		1	50	-35.6442	149.62
143	Wild	CM89/132	2	1989-03-11	FA390	241	A	F	N	N	NSW	Shoalhaven R	Main P	Shoalhaven R		1	3200	-35.6442	149.62
144	Wild	nr		1990-09-08	MA289	214	A	M			NSW	Shoalhaven R	Main P	Shoalhaven R		1	200	-35.6442	149.62
145	Wild	nr		1990-09-08	MA296	247/206	A	M			NSW	Shoalhaven R	Main P	Shoalhaven R		1	200	-35.6442	149.62
146	Wild	nr		1990-09-08	FJ415	292	J	F	N	N	NSW	Shoalhaven R	Main P	Shoalhaven R		0	<50	-35.6442	149.62
147	Wild	nr		1989-12-16	FA370	234	A	F	Y	Y	NSW	Shoalhaven R	Main P	Shoalhaven R		1	400	-35.6442	149.62
148	Wild	nr		1989-12-16	MA298	262	SA	M			NSW	Shoalhaven R	Lower P	Shoalhaven R		0	<50	-35.6413	149.611
149	Wild	nr		1989-12-16	MA296	247/206	A	M			NSW	Shoalhaven R	Main P	Shoalhaven R		1	200	-35.6442	149.62
150	Wild	nr		1989-12-16	MA231	540	A	M			NSW	Shoalhaven R	Main P	Shoalhaven R		1	3200	-35.6442	149.62
151	Wild	nr		1989-12-16	FA390	241	A	F	N	N	NSW	Shoalhaven R	Main P	Shoalhaven R		1	3200	-35.6442	149.62
152	Wild	nr		1989-12-16	FA394	248	A	F	N	N	NSW	Shoalhaven R	Lower P	Shoalhaven R		1	1600	-35.6413	149.611
153	Wild	nr		1989-12-16	FA280	451	A	F	N	Y	NSW	Shoalhaven R	Main P	Shoalhaven R		1	1600	-35.6442	149.62
154	Wild	nr		1989-12-16	FA393	245	A	F	N	N	NSW	Shoalhaven R	Main P	Shoalhaven R		1	200	-35.6442	149.62
155	Wild	nr		1990-02-23	MA231	540	A	M			NSW	Shoalhaven R	Main P	Shoalhaven R		1	3200	-35.6442	149.62
156	Wild	nr		1990-02-23	MJ307	282	J	M			NSW	Shoalhaven R	Main P	Shoalhaven R		0	<50	-35.6442	149.62
157	Wild	nr		1990-02-23	FA126	178	A	F	N	Y	NSW	Shoalhaven R	Main P	Shoalhaven R		1	800	-35.6442	149.62
158	Wild	nr		1990-02-23	MA301	264	SA	M			NSW	Shoalhaven R	Main P	Shoalhaven R		0	<50	-35.6442	149.62
159	Wild	nr		1990-02-23	FJ403	281	J	F			NSW	Shoalhaven R	Main P	Shoalhaven R		0	<50	-35.6442	149.62
160	Wild	nr		1990-02-23	MJ305	218	J	M			NSW	Shoalhaven R	Main P	Shoalhaven R		0	<50	-35.6442	149.62
161	Wild	nr		1990-02-23	FJ401	253	J	F		N	NSW	Shoalhaven R	Main P	Shoalhaven R		0	<50	-35.6442	149.62
162	Wild	nr		1990-02-23	FA370	234	A	F	Y	Y	NSW	Shoalhaven R	Main P	Shoalhaven R		1	400	-35.6442	149.62
163	Wild	nr		1990-02-23	FJ248	156	A	F	N	Y	NSW	Shoalhaven R	Main P	Shoalhaven R		1	400	-35.6442	149.62
164	Wild	nr		1990-02-23	MJ308	284	J	M			NSW	Shoalhaven R	Main P	Shoalhaven R		0	<50	-35.6442	149.62
165	Wild	nr		1990-02-23	FJ404	283/1015	J	F			NSW	Shoalhaven R	Main P	Shoalhaven R		0	<50	-35.6442	149.62
166	Wild	nr		1990-02-23	FJ402	250	J	F		N	NSW	Shoalhaven R	Main P	Shoalhaven R		0	<50	-35.6442	149.62
167	Wild	nr		1990-02-23	MJ306	220	J	M			NSW	Shoalhaven R	Main P	Shoalhaven R				-35.6442	149.62
168	Wild	nr		1991-01-19	FA391	242	A	F	N	N	NSW	Shoalhaven R	Main P	Shoalhaven R		1	100	-35.6442	149.62
169	Wild	nr		1991-01-19	MA301	264	A	M			NSW	Shoalhaven R	Main P	Shoalhaven R		0	<50	-35.6442	149.62
170	Wild	nr		1991-01-19	FA126	178	A	F	Y		NSW	Shoalhaven R	Main P	Shoalhaven R		1	400	-35.6442	149.62
171	Wild	nr		1991-01-19	FA370	234	A	F	N	Y	NSW	Shoalhaven R	Main P	Shoalhaven R		1	100	-35.6442	149.62
172	Wild	nr		1991-01-18	MA231	540	A	M			NSW	Shoalhaven R	Lower P	Shoalhaven R		1	3200	-35.6413	149.611
173	Wild	nr		1991-01-19	FJ401	253	A	F	N		NSW	Shoalhaven R	Main P	Shoalhaven R		0	<50	-35.6442	149.62
174	Wild	nr		1991-01-18	FJ414	291	A	F	N		NSW	Shoalhaven R	Lower P	Shoalhaven R		1	50	-35.6413	149.611
175	Wild	nr		1991-01-18	FJ272	280/436	A	F	Y	Y	NSW	Shoalhaven R	Lower P	Shoalhaven R		1	1600	-35.6413	149.611
176	Wild	nr		1991-01-19	MA296	247/206	A	M			NSW	Shoalhaven R	Main P	Shoalhaven R		1	100	-35.6442	149.62
177	Wild	nr		1991-01-18	FA420	1018	A	F	Y	Y	NSW	Shoalhaven R	Junction P	Shoalhaven R		1	400	-35.6391	149.607
178	Wild	nr		1991-01-18	FA333	522	A	F	Y	Y	NSW	Shoalhaven R	Junction P	Shoalhaven R		1	3200	-35.6391	149.607
179	Wild	nr		1990-01-26	MA231	540	A	M			NSW	Shoalhaven R	Lower P	Shoalhaven R		1	3200	-35.6413	149.611
180	Wild	nr		1990-01-25	MA283	243	A	M			NSW	Shoalhaven R	Main P	Shoalhaven R		1	3200	-35.6442	149.62
181	Wild	nr		1990-01-25	FJ396	259	J	F			NSW	Shoalhaven R	Main P	Shoalhaven R		0	<50	-35.6442	149.62
182	Wild	nr		1990-01-26	MA301	264	SA	M			NSW	Shoalhaven R	Lower P	Shoalhaven R		0	<50	-35.6413	149.611
183	Wild	nr		1990-01-25	FA280	451	A	F	N	Y	NSW	Shoalhaven R	Main P	Shoalhaven R		1	1600	-35.6442	149.62
184	Wild	nr		1990-01-26	FA394	248	A	F	N		NSW	Shoalhaven R	Lower P	Shoalhaven R		1	1600	-35.6413	149.611
185	Wild	nr		1990-01-25	MJ299	260	J	M			NSW	Shoalhaven R	Main P	Shoalhaven R		0	<50	-35.6442	149.62
186	Wild	nr		1990-01-25	FJ398	257	J	F			NSW	Shoalhaven R	Main P	Shoalhaven R		0	<50	-35.6442	149.62
187	Wild	nr		1990-01-25	FA397	258	A	F	Y		NSW	Shoalhaven R	Main P	Shoalhaven R		1	3200	-35.6442	149.62
188	Wild	nr		1990-01-26	MA289	214	SA	M			NSW	Shoalhaven R	Lower P	Shoalhaven R		1	400	-35.6413	149.611
189	Wild	nr		1990-01-25	MJ300	263	J	M			NSW	Shoalhaven R	Lower P	Shoalhaven R		0	<50	-35.6413	149.611
190	Wild	nr		1990-01-25	FA390	241	A	F	N	N	NSW	Shoalhaven R	Main P	Shoalhaven R		1	3200	-35.6442	149.62
191	Wild	nr		1990-01-25	MA296	247/206	A	M			NSW	Shoalhaven R	Main P	Shoalhaven R		1	200	-35.6442	149.62
192	Wild	nr		1990-01-26	FJ272	280/436	A	F	Y	Y	NSW	Shoalhaven R	Lower P	Shoalhaven R		1	3200	-35.6413	149.611
193	Wild	nr		1990-01-26	MA303	254	A	M			NSW	Shoalhaven R	Junction P	Shoalhaven R		1	3200	-35.6391	149.607
194	Wild	nr		1990-03-23	FA391	242	A	F	N		NSW	Shoalhaven R	Main P	Shoalhaven R		1	200	-35.6442	149.62
195	Wild	nr		1990-03-23	FJ403	281	J	F			NSW	Shoalhaven R	Main P	Shoalhaven R		0	<50	-35.6442	149.62
196	Wild	nr		1990-03-23	FJ408	287	J	F			NSW	Shoalhaven R	Main P	Shoalhaven R		0	<50	-35.6442	149.62
197	Wild	nr		1990-03-23	FJ401	253	J	F			NSW	Shoalhaven R	Main P	Shoalhaven R		0	<50	-35.6442	149.62
198	Wild	nr		1990-03-23	MJ305	218	J	M			NSW	Shoalhaven R	Main P	Shoalhaven R		0	<50	-35.6442	149.62
199	Wild	nr		1990-03-23	MA310	288	A	M			NSW	Shoalhaven R	Main P	Shoalhaven R		1	200	-35.6442	149.62
200	Wild	nr		1990-03-23	FA370	234	A	F	N	Y	NSW	Shoalhaven R	Main P	Shoalhaven R		1	400	-35.6442	149.62
201	Wild	nr		1990-03-23	MA296	247/206	A	M			NSW	Shoalhaven R	Main P	Shoalhaven R		1	200	-35.6442	149.62
202	Wild	nr		1990-03-23	FA390	241	A	F	N	N	NSW	Shoalhaven R	Main P	Shoalhaven R		1	3200	-35.6442	149.62
203	Wild	nr		1990-03-23	FA393	245	A	F	N		NSW	Shoalhaven R	Main P	Shoalhaven R		1	800	-35.6442	149.62
204	Wild	nr		1990-03-23	FJ407	286	J	F			NSW	Shoalhaven R	Main P	Shoalhaven R		0	<50	-35.6442	149.62
205	Wild	T94/2295		1994-04-30			A	F			TAS	Brumbys Creek	Cressy	Tamar River		0	<50	-41.7273	147.076
206	Wild	T94/2473		1994-05-07			A	F			TAS	Brumbys Creek	Cressy	Tamar River		0	<50	-41.7303	147.067
207	Wild	T94/2474		1994-05-07			A	M			TAS	Brumbys Creek	Cressy	Tamar River		0	<50	-41.7301	147.068
208	Wild	T94/2582		1994-05-13			J	M			TAS	Salmon Ponds	Plenty	Derwent River		0	<50	-42.7532	146.969
209	Wild	T94/2735		1994-05-19			A	F			TAS	Liffey River	Carrick	Tamar River		0	<50	-41.6816	146.848
210	Wild	T94/2763		1994-05-19			A	F			TAS	Sisters Creek	Sisters Creek	Smithton-Burnie-Coast		0	<50	-40.9617	145.574
211	Wild	T94/2935		1994-05-28			A	F			TAS	Brumbys Creek	Cressy	Tamar River		1	3200	-41.7305	147.067
212	Wild	T94/3095		1994-06-04			A	F			TAS	Brumbys Creek	Cressy	Tamar River		0	<50	-41.7305	147.069
213	Wild	T94/3096		1994-06-04			A	M			TAS	Brumbys Creek	Cressy	Tamar River				-41.7257	147.075
214	Wild	T94/3098		1994-06-04			A	M			TAS	Brumbys Creek	Cressy	Tamar River		1	800	-41.7267	147.076
215	Wild	T94/3099		1994-06-04			A	F			TAS	Brumbys Creek	Cressy	Tamar River		1	3200	-41.7314	147.068
216	Wild	T94/3119		1994-06-05			A	M			TAS	Pipers River	Karoola	Piper-Ringarooma Rivers		1	100	-41.2603	147.162
217	Wild	T94/3232		1994-06-09			A	M			TAS	Emu River	Fern Glade Reserve, near Burnie	Smithton-Burnie-Coast		0	<50	-41.0812	145.925
218	Wild	T94/3234		1994-06-09			J	M			TAS	Emu River	Fern Glade Reserve, near Burnie	Smithton-Burnie-Coast		0	<50	-41.0853	145.922
219	Wild	T94/3235		1994-06-09			A	M			TAS	Emu River	Fern Glade Reserve, near Burnie	Smithton-Burnie-Coast		1	3200	-41.0853	145.922
220	Wild	T94/3236		1994-06-09			A	F			TAS	Emu River	Fern Glade Reserve, near Burnie	Smithton-Burnie-Coast		1	1600	-41.0853	145.922
221	Wild	T94/3237		1994-06-09			A	M			TAS	Emu River	Fern Glade Reserve, near Burnie	Smithton-Burnie-Coast		0	<50	-41.0853	145.922
222	Wild	T94/3251		1994-06-11			A	F			TAS	Brumbys Creek	Cressy	Tamar River		1	100	-41.7296	147.07
223	Wild	T94/3252		1994-06-11			A	M			TAS	Brumbys Creek	Cressy	Tamar River		0	<50	-41.7301	147.069
224	Wild	T94/3259		1994-06-13			A	F			TAS	Brumbys Creek	Cressy	Tamar River		1	1600	-41.7295	147.071
225	Wild	T94/3253		1994-06-11			A	M			TAS	Brumbys Creek	Cressy	Tamar River		0	<50	-41.7299	147.069
226	Wild	T94/3379		1994-06-18			A	M			TAS	Brumbys Creek	Cressy	Tamar River		0	<50	-41.7296	147.072
227	Wild	nr		1990-01-22		1 NB	A	M			VIC	Hepburn Lagoon	near Daylesford, north side	Loddon River		0	<50	-37.3714	143.988
228	Wild	nr		1989-10-11		1 NB	A	M			VIC	Loddon River	Glenluce Springs	Loddon River		1	100	-37.162	144.226
229	Wild	nr		1991-08-20		1 22	A	M			VIC	Goulburn River	Thornton	Goulburn River		1	200	-37.2619	145.827
230	Wild	nr		1991-09-16		1 13	A	M			VIC	Goulburn River	Thornton	Goulburn River		0	<50	-37.2619	145.827
231	Wild	nr		1991-11-11		2 32	A	M			VIC	Goulburn River	Thornton	Goulburn River		1	400	-37.2619	145.827
232	Wild	nr		1992-01-28		2 NB	A	F			VIC	Goulburn River	Thornton	Goulburn River		1	100	-37.2619	145.827
233	Wild	nr		1992-11-09		NB	A	F			VIC	Goulburn River	Thornton	Goulburn River		1	400	-37.2619	145.827
234	Wild	nr		1992-01-29		3 35	A	F			VIC	Goulburn River	Thornton	Goulburn River		0	<50	-37.2619	145.827
235	Wild	nr		1992-11-09		3 NB	A	F			VIC	Goulburn River	Thornton	Goulburn River		0	<50	-37.2619	145.827
236	Wild	nr		1992-01-30		4 36	A	F			VIC	Goulburn River	Thornton	Goulburn River		1	200	-37.2619	145.827
237	Wild	nr		1992-03-23		1 NB	J	F			VIC	Goulburn River	Thornton	Goulburn River		1	400	-37.2619	145.827
238	Wild	nr		1992-11-09		6 NB	A	F			VIC	Goulburn River	Thornton	Goulburn River		1	800	-37.2619	145.827
239	Wild	nr		1992-11-09		NB	A	F			VIC	Goulburn River	Thornton	Goulburn River		1	200	-37.2619	145.827
240	Wild	nr		1992-01-13		HH	J	F			VIC	Badger Creek	Healesville	Yarra River		0	<50	-37.6873	145.525
241	Wild	nr		1992-01-13		CC	A	F			VIC	Badger Creek	Healesville	Yarra River		1	800	-37.6873	145.525
242	Wild	nr		1992-01-23		NN	A	F			VIC	Badger Creek	Healesville	Yarra River		1	3200	-37.6873	145.525
243	Wild	nr		1991-01-11		F	A	F			VIC	Badger Creek	Healesville	Yarra River		1	1600	-37.6873	145.525
244	Wild	nr		1992-01-08		APRIL	J	F			VIC	Watts River	Healesville	Yarra River		0	<50	-37.6534	145.503
245	Wild	nr		1992-02-02		Q	A	F			VIC	Graceburn Creek	Healesville	Yarra River		0	<50	-37.6873	145.523
246	Captive	nr		1991-05-24		4 "Koorina"	J	F			VIC	Healesville Sanctuary	HealsvilleSanct	na		0	<50	na	na
247	Captive	nr		1992-10-02		4 "Koorina"	A	F			VIC	Healesville Sanctuary	HealsvilleSanct	na		1	1600	na	na
248	Wild	ME97/6	1	1995-12-21		S/40 female Lerral	nr	F			VIC	nr	nr	nr		0	<50	nr	nr
249	Wild	ME97/6	2	1995-12-20		AD female Eadie	nr	F			VIC	nr	nr	nr		1	3200	nr	nr
250	Captive	ME97/6	3	1993-01-30		931086 0.1 5 Melb Zoo	nr	F			VIC	Melbourne Zoo	Melbourne Zoo	na		0	<50	na	na
251	Captive	ME97/6	4	1993-12-29		Jangles 1.0 N Melb Zoo	nr	M			VIC	Melbourne Zoo	Melbourne Zoo	na		0	<50	na	na
252	Wild	ME97/6	5	1997-04-23		SP3 Stewart	nr	nr			TAS	nr	nr	nr		0	<50	nr	nr
253	Wild	ME97/6	6	1900-01-01		Bill MELB	nr	nr			VIC	nr	nr	nr		0	<50	nr	nr
254	Wild	ME97/7	1	1900-01-01		FA2125T	nr	nr			TAS	Lake Leake?	Lake Leake	East Coast		0	<50	-42.0262	147.83
255	Wild	ME97/7	2	1900-01-01		C3	nr	nr			TAS	Lake River	Connorville Road, Cressy	Tamar River		0	<50	-41.8926	147.093
256	Wild	ME97/7	3	1900-01-01		RIP4	nr	F			TAS	nr	nr	nr		0	<50	nr	nr
257	Wild	ME97/7	4	1900-01-01		FBBD50T	nr	M			TAS	Supply River	Glengarry	Tamar River		0	<50	-41.3039	146.871
258	Wild	ME97/7	5	1900-01-01		C9ID40T	nr	M			TAS	Ford River	Upper Blessington	Tamar River		1	200	-41.4689	147.573
259	Wild	ME97/7	6	1900-01-01		c9BD09T	nr	M			TAS	Ford River	Upper Blessington	Tamar River		0	<50	-41.4689	147.573
260	Wild	ME97/7	7	1900-01-01		c9CC3AT	nr	nr			TAS	Lake Leake?	Lake Leake	East Coast		0	<50	-42.0262	147.83
261	Wild	ME97/7	8	1900-01-01		132c7BO	nr	F			TAS	Supply River	Glengarry	Tamar River		0	<50	-41.3039	146.871
262	Wild	ME97/7	9	1900-01-01		23EDE7T	nr	M			TAS	Ford River	Upper Blessington	Tamar River		0	<50	-41.4689	147.573
263	Wild	ME97/7	10	1900-01-01		33 CD7 #5	nr	F			TAS	Wilsons Creek	Rocky Cape	Smithton-Burnie-Coast		0	<50	-40.9152	145.479
264	Wild	ME97/7	11	1900-01-01		BLM 11/5/95	nr	F			TAS	South Esk River	Evandale	Tamar River		0	<50	-41.5695	147.239
265	Wild	ME97/7	12	1900-01-01		0001 DB9E	nr	M			TAS	Supply River	Glengarry	Tamar River		0	<50	-41.3039	146.871
266	Wild	ME97/7	13	1900-01-01		CON 1	nr	M			TAS	Lake River	Connorville Road, Cressy	Tamar River		0	<50	-41.8926	147.093
267	Wild	ME97/7	14	1900-01-01		0001 FA2125T	nr	M			TAS	Supply River	Glengarry	Tamar River		0	<50	-41.3039	146.871
268	Wild	ME97/7	15	1900-01-01		CON 2	nr	M			TAS	Lake River	Connorville Road, Cressy	Tamar River		0	<50	-41.8926	147.093
269	Wild	ME97/7	16	1900-01-01		0001 FB8A3DT 27/8/96	nr	M			TAS	Supply River	Glengarry	Tamar River		1	400	-41.3039	146.871
270	Captive	ME97/11	1	1997-01-01			A	F			NSW	Taronga Park Zoo	Fish River	na		1	3200	na	na
271	Wild	T94/7076	1	1994-12-01			A	F			TAS	Brumbys Creek	Cressy	Tamar River		1	1600	-41.7301	147.069
272	Wild	T94/6766-2	2	1994-11-19			SA	M			TAS	Emu River	Fern Glade Reserve, near Burnie	Smithton-Burnie-Coast		0	<50	-41.0824	145.921
273	Wild	T94/4635-A	3	1994-08-14			A	F			TAS	Brumbys Creek	Cressy	Tamar River		0	<50	-41.7281	147.075
274	Wild	T94/6084-B	4	1994-10-20			A	F			TAS	Brumbys Creek	Cressy	Tamar River		1	1600	-41.7288	147.073
275	Wild	T94/3253	5	1994-06-11			A	M			TAS	Brumbys Creek	Cressy	Tamar River		0	<50	-41.7299	147.069
276	Wild	T94/4228-H	6	1994-07-24			A	M			TAS	Farm Dam	near Trout Creek, Winnaleah	Piper-Ringarooma Rivers		0	<50	-41.0973	147.824
277	Wild	T94/4228-F	7	1994-07-24			A	M			TAS	Farm Dam	near Trout Creek, Winnaleah	Piper-Ringarooma Rivers		0	<50	-41.0973	147.824
278	Wild	T94/3379	8	1994-06-18			A	M			TAS	Brumbys Creek	Cressy	Tamar River		0	<50	-41.7296	147.072
279	Wild	T94/3259	9	1994-06-13			A	F			TAS	Brumbys Creek	Cressy	Tamar River		1	800	-41.7295	147.071
280	Wild	T94/6450-3	10	1994-11-06			A	M			TAS	Brumbys Creek	Cressy	Tamar River		0	<50	-41.7298	147.069
281
282	Wild	T94/3096	12	1994-06-04			A	M			TAS	Brumbys Creek	Cressy	Tamar River		0	<50	-41.7257	147.075
283	Wild	T94/6131-7	13	1994-10-24			A	F			TAS	Penguin Creek	Penguin	Smithton-Burnie-Coast		0	<50	-41.1113	146.069
284	Wild	T94/7077-3	14	1994-12-02			A	M			TAS	Brumbys Creek	Cressy	Tamar River		1	400	-41.7281	147.075
285	Wild	T94/3252	15	1994-06-11			A	M			TAS	Brumbys Creek	Cressy	Tamar River		0	<50	-41.7301	147.069
286	Wild	T94/4022	16	1994-07-16			A	M			TAS	Tarleton Road, East Devonport	Tarleton Road, East Devonport	Mersey River		0	<50	-41.1809	146.373
287	Wild	T95/2334	17	1995-05-03			A	M			TAS	Strickland	Strickland	Derwent River		0	<50	-42.377	146.656
288	Wild	T94/3251	18	1994-06-11			A	F			TAS	Brumbys Creek	Cressy	Tamar River		0	<50	-41.7296	147.07
289	Wild	T94/6084-A	19	1994-10-20			A	M			TAS	Brumbys Creek	Cressy	Tamar River		0	<50	-41.7288	147.073
290	Wild	T94/6749-1	20	1994-11-17			A	M			TAS	Brumbys Creek	Cressy	Tamar River		0	<50	-41.7295	147.071
291	Wild	T94/5236-C	21	1994-09-09			A	F			TAS	Liffey River	Carrick	Tamar River		0	<50	-41.533	147.003
292	Wild	T94/4935	22	1994-08-26			A	M			TAS	Inglis River	Wynyard	Smithton-Burnie-Coast
293	Wild	T95/0493-3	23	1995-01-28			A	F			TAS	Brumbys Creek	Cressy	Tamar River		0	<50	-41.7297	147.072
294	Wild	T94/7077-2	24	1994-12-02			A	M			TAS	Brumbys Creek	Cressy	Tamar River		0	<50	-41.7299	147.069
295	Wild	T94/7077-1	25	1994-12-02			A	M			TAS	Brumbys Creek	Cressy	Tamar River		0	<50	-41.7299	147.069
296	Wild	T95/0493-1	26	1994-01-27			A	F			TAS	Brumbys Creek	Cressy	Tamar River		1	3200	-41.7288	147.073
297	Wild	T94/5086-A	27	1994-09-04			A	M			TAS	Brumbys Creek	Cressy	Tamar River		1	3200	-41.7281	147.075
298	Wild	T94/4936-A	28	1994-08-27			A	M			TAS	Brumbys Creek	Cressy	Tamar River		0	<50	-41.7287	147.068
299	Wild	T94/6925	29	1994-11-26			A	F			TAS	Liffey River	Carrick	Tamar River		0	<50	-41.5332	147.002
300	Wild	T94/7077-3	30	1994-12-02			A	M			TAS	Brumbys Creek	Cressy	Tamar River		1	800	-41.7281	147.075
301	Wild	T94/6430-2	31	1994-11-03			A	M			TAS	South Esk River	Hadspen	Tamar River
302	Wild	T94/4936-B	32	1994-08-27			A	M			TAS	Brumbys Creek	Cressy	Tamar River		1	800	-41.7287	147.068
303	Wild	T95/0291	33	1995-01-16			A	M			TAS	Brumbys Creek	Cressy	Tamar River		0	<50	-41.7295	147.071
304	Wild	T95/0493-2	34	1995-01-27			A	M			TAS	Brumbys Creek	Cressy	Tamar River		0	<50	-41.7297	147.072
305
306	Wild	T94/7077-4	36	1994-12-02			A	M			TAS	Brumbys Creek	Cressy	Tamar River		1	3200	-41.7299	147.069
307	Wild	T94/7077-1	37	1994-12-02			A	M			TAS	Brumbys Creek	Cressy	Tamar River		0	<50	-41.7299	147.069
308	Wild	T95/0493-4	38	1995-01-28			A	F			TAS	Brumbys Creek	Cressy	Tamar River		0	<50	-41.7297	147.072
309	Wild	T94/7078-2	39	1994-12-03			A	M			TAS	Brumbys Creek	Cressy	Tamar River		0	<50	-41.7295	147.071
310	Wild	T94/6450-2	40	1994-11-05			A	M			TAS	Brumbys Creek	Cressy	Tamar River		0	<50	-41.7302	147.069
311	Wild	T94/3236	41	1994-06-09			A	F			TAS	Emu River	Fern Glade Reserve, near Burnie	Smithton-Burnie-Coast		1	3200	-41.0853	145.922
312	Wild	T94/2582	42	1994-05-13			SA	M			TAS	Salmon Ponds	Plenty	Derwent River		0	<50	-42.7532	146.969
313	Wild	T95/0649-4	43	1995-02-02			A	F			TAS	Mersey River	Weegena	Mersey River		0	<50	-41.463	146.455
314	Wild	T94/4228-D	44	1994-07-24			J	M			TAS	Farm Dam	near Trout Creek, Winnaleah	Piper-Ringarooma Rivers		0	<50	-41.0973	147.824
315	Wild	T95/0649-1	45	1995-02-02			A	F			TAS	Mersey River	Weegena	Mersey River		0	<50	-41.4621	146.453
316	Wild	T94/3234	46	1994-06-09			SA	M			TAS	Emu River	Fern Glade Reserve, near Burnie	Smithton-Burnie-Coast		0	<50	-41.0853	145.922
317	Wild	T94/6766-1	47	1994-11-19			SA	M			TAS	Emu River	Fern Glade Reserve, near Burnie	Smithton-Burnie-Coast
318
319	Wild	T94/4228-A	49	1994-07-24			A	F			TAS	Farm Dam	near Trout Creek, Winnaleah	Piper-Ringarooma Rivers		0	<50	-41.0973	147.824
320	Wild	T94/3232	50	1994-06-09			A	M			TAS	Emu River	Fern Glade Reserve, near Burnie	Smithton-Burnie-Coast		0	<50	-41.0812	145.925
321	Wild	T94/6616-2	51	1994-11-12			A	M			TAS	Brumbys Creek	Cressy	Tamar River
322	Wild	T94/4622	52	1994-01-01			nr	nr			TAS	St Patricks	Nunamara	Tamar River		0	<50	-41.3946	147.301
323	Wild	T94/2474	53	1994-05-07			A	M			TAS	Brumbys Creek	Cressy	Tamar River		0	<50	-41.7301	147.068
324	Wild	T94/4528-A	54	1994-08-09			J	M			TAS	Forth River	Forth River	Forth River		1	50	-41.1889	146.252
325	Wild	T94/4228-G	55	1994-07-24			SA	M			TAS	Farm Dam	near Trout Creek, Winnaleah	Piper-Ringarooma Rivers		0	<50	-41.0973	147.824
326	Wild	T94/2295	56	1994-04-30			A	F			TAS	Brumbys Creek	Cressy	Tamar River		0	<50	-41.7273	147.076
327	Wild	T94/4228-C	57	1994-07-24			J	F			TAS	Farm Dam	near Trout Creek, Winnaleah	Piper-Ringarooma Rivers		0	<50	-41.0973	147.824
328	Wild	T94/6749-2	58	1994-11-17			A	M			TAS	Brumbys Creek	Cressy	Tamar River		0	<50	-41.7296	147.072
329
330	Wild	T94/6545	60	1994-11-09			A	F			TAS	Meander River	Deloraine	Tamar River		1	50	-41.528	146.652
331	Wild	T94/3119	61	1994-06-05			A	M			TAS	Pipers River	Pipers River	Piper-Ringarooma Rivers		0	<50	-41.2603	147.162
332	Wild	T94/3099	62	1994-06-04			A	F			TAS	Brumbys Creek	Cressy	Tamar River		1	3200	-41.7314	147.068
333	Wild	T94/6616-1	63	1994-11-12			A	F			TAS	Brumbys Creek	Cressy	Tamar River		1	3200	-41.7299	147.069
334	Wild	T94/3237	64	1994-06-09			A	M			TAS	Emu River	Fern Glade Reserve, near Burnie	Smithton-Burnie-Coast		1	50	-41.0853	145.922
335	Wild	T94/4228-E	65	1994-07-24			A	F			TAS	Farm Dam	near Trout Creek, Winnaleah	Piper-Ringarooma Rivers		0	<50	-41.0973	147.824
336	Wild	T94/3235	66	1994-06-09			A	M			TAS	Emu River	Fern Glade Reserve, near Burnie	Smithton-Burnie-Coast		1	3200	-41.0853	145.922
337	Wild	T95/0493-5	67	1995-01-28			A	F			TAS	Brumbys Creek	Cressy	Tamar River		0	<50	-41.7297	147.072
338	Wild	T94/7077-5	68	1994-12-02			A	F			TAS	Brumbys Creek	Cressy	Tamar River		1	400	-41.7299	147.069
339	Wild	T94/7078-1	69	1994-12-03			A	M			TAS	Brumbys Creek	Cressy	Tamar River		1	50	-41.7295	147.071
340	Wild	T94/2935	70	1994-05-28			A	F			TAS	Brumbys Creek	Cressy	Tamar River		1	3200	-41.7305	147.067
341	Wild	T94/3098	71	1994-06-04			A	M			TAS	Brumbys Creek	Cressy	Tamar River		1	800	-41.7267	147.076
342	Wild	T94/7075	72	1994-11-30			A	F			TAS	Brumbys Creek	Cressy	Tamar River		0	<50	-41.7188	147.078
343	Wild	T95/1106-1	73	1995-02-24			A	M			TAS	Brumbys Creek	Cressy	Tamar River		0	<50	-41.7297	147.072
344	Wild	T94/3880	74	1994-07-10			A	M			TAS	South Esk River	Hadspen	Tamar River		1	400	-41.508	147.054
345	Wild	T94/3095	75	1994-06-04			A	F			TAS	Brumbys Creek	Cressy	Tamar River		1	100	-41.7305	147.069
346	Wild	T95/0650-3	76	1995-02-03			A	M			TAS	Mersey River	Weegena	Mersey River		0	<50	-41.4553	146.465
347	Wild	T95/0649-3	77	1995-02-02			A	F			TAS	Mersey River	Weegena	Mersey River		0	<50	-41.4621	146.453
348	Wild	T94/6628	78	1994-11-14			A	M			TAS	North West Bay River	Margate	Derwent River		1	200	-43.0075	147.273
349	Wild	T94/4228-B	79	1994-07-24			J	M			TAS	Farm Dam	near Trout Creek, Winnaleah	Piper-Ringarooma Rivers		0	<50	-41.0973	147.824
350	Wild	T95/0649-2	80	1994-02-02			A	F			TAS	Mersey River	Weegena	Mersey River		0	<50	-41.4615	146.452
351	Wild	T95/1106-2	81	1995-02-24			A	F			TAS	Brumbys Creek	Cressy	Tamar River		0	<50	-41.7296	147.07
352	Wild	T95/0650-2	83	1995-02-03			A	M			TAS	Mersey River	Weegena	Mersey River		0	<50	-41.4553	146.465
353	Wild	T95/1897	84	1995-04-08			J	M			TAS	Turners Beach	Turners Beach	Forth River		0	<50	-41.16	146.244
354	Wild	T95/0650-1	85	1995-02-03			A	F			TAS	Mersey River	Weegena	Mersey River		0	<50	-41.4553	146.465
355	Wild	T94/7077-5	86	1994-12-02			A	F			TAS	Brumbys Creek	Cressy	Tamar River
356	Wild	T95/1637	87	1995-03-26			J	M			TAS	Mersey River	Bells Parade, Latrobe	Mersey River
357	Wild	T94/5236-A	88	1994-09-09			A	F			TAS	Liffey River	Carrick	Tamar River		0	<50	-41.533	147.003
358	Wild	T94/2406	89	1994-05-04			A	F			TAS	Brumbys Creek	Cressy	Tamar River		0	<50	-41.7299	147.068
359	Wild	T94/6450-1	90	1994-11-05			A	M			TAS	Brumbys Creek	Cressy	Tamar River		1	3200	-41.7297	147.07
360	Wild	T94/4788	91	1994-08-20			A	F			TAS	Liffey River	Carrick	Tamar River		0	<50	-41.5316	147.005
361	Wild	T94/6430-1	92	1994-11-03			A	M			TAS	South Esk River	Hadspen	Tamar River		0	<50	-41.5111	147.061
362	Wild	T94/6616-3	93	1994-11-12			A	F			TAS	Brumbys Creek	Cressy	Tamar River		0	<50	-41.7299	147.069
363	Wild	T94/4635-B	94	1994-08-14			A	M			TAS	Brumbys Creek	Cressy	Tamar River		1	100	-41.7281	147.075
364	Wild	T94/5086-B	95	1994-09-04			A	F			TAS	Brumbys Creek	Cressy	Tamar River		1	1600	-41.7281	147.075
365	Wild	T94/2473	96	1994-05-07			A	F			TAS	Brumbys Creek	Cressy	Tamar River
366	Wild	T94/5236-B	97	1994-09-09			A	F			TAS	Liffey River	Carrick	Tamar River		0	<50	-41.533	147.003
367	Wild	T94/2614	98	1994-05-15			A	M			TAS	Brumbys Creek	Cressy	Tamar River		0	<50	-41.7308	147.068
368	Wild	T94/5147	99	1994-09-07			A	M			TAS	Meander River	Meander River	Tamar River		0	<50
369	Wild	T95/2055-1	100	1994-04-17			J	F			TAS	Brumbys Creek	Cressy	Tamar River		0	<50	-41.7291	147.071
370	Wild	T95/2055-2	101	1994-04-17			SA	M			TAS	Brumbys Creek	Cressy	Tamar River		0	<50	-41.7288	147.07
371	Wild	T95/2055-3	102	1994-04-17			A	M			TAS	Brumbys Creek	Cressy	Tamar River		0	<50	-41.7291	147.071
372	Wild	T95/2007	103	1995-04-15			A	F			TAS	Farm Dam	near Trout Creek, Winnaleah	Piper-Ringarooma Rivers		0	<50	-41.0996	147.825
373	Wild	T95/2055-4	104	1995-04-18			A	F			TAS	Brumbys Creek	Cressy	Tamar River		0	<50	-41.7291	147.072
374	Wild	SVC07/014	1	2007-03-17	MA475	N/A	SA	M			NSW	Shoalhaven R	Lower P	Shoalhaven R		1	3200	-35.6413	149.611
375	Wild	SVC07/014	2	2007-03-17	MA476	N/A	A	M			NSW	Shoalhaven R	Lower P	Shoalhaven R		1	3200	-35.6413	149.611
376	Wild	SVC07/014	3	2007-03-17	MA481	N/A	A	M			NSW	Shoalhaven R	Lower P	Shoalhaven R		1	400	-35.6413	149.611
377	Wild	SVC07/014	4	2007-03-17	MA482	N/A	A	M			NSW	Shoalhaven R	Lower P	Shoalhaven R		0	<50	-35.6413	149.611
378	Wild	SVC07/014	5	2007-03-17	FA662	N/A	A	F	N	N	NSW	Shoalhaven R	Lower P	Shoalhaven R		1	3200	-35.6413	149.611
379	Wild	SVC07/014	6	2007-03-17	FA661	N/A	A	F	N	N	NSW	Shoalhaven R	Lower P	Shoalhaven R		1	400	-35.6413	149.611
380	Wild	SVC07/014	7	2007-03-17	FA659	N/A	A	F	N	N	NSW	Shoalhaven R	Lower P	Shoalhaven R		0	<50	-35.6413	149.611
381	Wild	SVC07/095	1	2007-09-28	MA485	N/A	SA	M			ACT	Upper Cotter	d/s Bendora Dam	Murrumbidgee River		0	<50	-35.4454	148.829
382	Wild	SVC07/095	2	2007-09-27	MA483	N/A	A	M			ACT	Upper Cotter	Pipeline Road Crossing	Murrumbidgee River		1	3200	-35.376	148.876
383	Wild	SVC07/095	3	2007-09-27	MA484	N/A	A	M			ACT	Upper Cotter	Vanitys Crossing	Murrumbidgee River		1	3200	-35.3462	148.89
384	Wild	SVC07/095	4	2007-09-29	FA674	N/A	A	F	N		ACT	Upper Cotter	Bushrangers Ck/Cotter R crossing	Murrumbidgee River		1	1600	-35.4153	148.835
385	Wild	12/0084	10	2011-12-04			A	M			TAS	Inglis River	Seabrook creek walsh 2	Smithton-Burnie-Coast		1	1600	-41.0343	145.766
386	Wild	12/0112	12	2012-01-09			A	M			TAS	Inglis River	Seabrook creek - beswick	Smithton-Burnie-Coast		0	<50	-41.0205	145.763
387	Wild	12/0113	13	2012-01-09			A	F			TAS	Inglis River	Seabrook creek - beswick	Smithton-Burnie-Coast		1	50	-41.0205	145.763
388	Wild	12/0335	15	2012-01-29			A	F			TAS	Inglis River	Between dams and river - Farrow	Smithton-Burnie-Coast		0	<50	-40.9739	145.7
389	Wild	12/0367	16	2012-01-30			A	F			TAS	Inglis River	Currajong crk from B Harbr	Smithton-Burnie-Coast		0	<50	-40.9544	145.641
390	Wild			1900-01-01							TAS
391	Wild	12/0368	17	2012-01-30			A	F			TAS	Inglis River	Crjng twn south dam & river	Smithton-Burnie-Coast		1	50	-40.9599	145.638
392	Wild			1900-01-01							TAS
393	Wild	12/0393	18	2012-02-01			A	F			TAS	Pet River	Pet river above pet reservoir, trib Emu R	Smithton-Burnie-Coast		0	<50	-41.171	145.83
394	Wild	12/0500	19	2012-02-11			A	M			TAS	Inglis River	Camp Crk bramch- below dam	Smithton-Burnie-Coast		0	<50	-41.1117	145.728
395	Wild	12/0569	20	2012-02-16			A	F			TAS	Inglis River	Camp Creek - Top of Deep crk Rd	Smithton-Burnie-Coast		0	<50	-41.0961	145.719
396	Wild	12/0784	22	2012-03-01			A	F			TAS	Inglis River	139 Calder rd Blackfish Creek north	Smithton-Burnie-Coast		0	<50	-40.991	145.683
397	Wild	12/0836	23	2012-03-06			A	M			TAS	Inglis River	Big creek tram rd 4	Smithton-Burnie-Coast		1	3200	-41.0434	145.681
398	Wild	12/0837	24	2012-03-06			A	F			TAS	Inglis River	Big creek tram rd 4	Smithton-Burnie-Coast		0	<50	-41.0434	145.681
399	Wild	12/0856	25	2012-03-07			A	M			TAS	Inglis River	D Viney East	Smithton-Burnie-Coast		0	<50	-40.9989	145.643
400	Wild	12/0855	26	2012-03-07			A	F			TAS	Inglis River	308 Pages rd Creek near house	Smithton-Burnie-Coast		0	<50	-40.9976	145.631
401	Wild	12/0940	27	2012-03-14			A	M			TAS	Inglis River	Big creek - sharman's driveway	Smithton-Burnie-Coast		0	<50	-41.095	145.714
402	Wild	12/0999	28	2012-03-19			A	F			TAS	Inglis River	Blackfish Creek south	Smithton-Burnie-Coast		0	<50	-41.0257	145.665
403	Wild	12/1017	29	2012-03-20			A	F			TAS	Inglis River	Calder River - zigzag rd	Smithton-Burnie-Coast		0	<50	-41.0694	145.613
404	Wild	12/1638	32	2012-05-02			A	M			TAS	Inglis River	Garners Creek Coalmine rd preolenna	Smithton-Burnie-Coast		0	<50	-41.0894	145.564
405	Wild	12/1731	34	2012-05-08			A	F			TAS	Inglis River	Flowerdale R @ Meunna bridge	Smithton-Burnie-Coast		0	<50	-41.1097	145.536
406	Wild	12/2105	35	2012-05-25			A	F			TAS	Inglis River	Pecks Lane, above dams	Smithton-Burnie-Coast		0	<50	-40.9704	145.699
407	Wild	12/2106	36	2012-05-25			A	M			TAS	Inglis River	Pecks Lane, above dams	Smithton-Burnie-Coast		0	<50	-40.9704	145.699
408	Wild	12/2107	37	2012-05-26			A	M			TAS	Inglis River	Vasi, creek next to drive	Smithton-Burnie-Coast		0	<50	-40.9608	145.613
409	Wild	12/2132	40	2012-05-29			A	F			TAS	Inglis River	Robin Hill - btwn dams	Smithton-Burnie-Coast		0	<50	-40.9694	145.625
410	Wild	12/2147	41	2012-05-30			A	M			TAS	Inglis River	Currajong Creek from Boat Harbour	Smithton-Burnie-Coast		0	<50	-40.9544	145.641
411	Wild	12/2148	42	2012-05-30			A	M			TAS	Inglis River	Currajong Creek from Boat Harbour	Smithton-Burnie-Coast		0	<50	-40.9544	145.641
412	Wild	12/2470	43	2012-06-23			A	M			TAS	Inglis River	Drain to Calder R @murch hwy henrietta	Smithton-Burnie-Coast		0	<50	-41.1601	145.68
413	Wild	12/2469	44	2012-06-23			A	M			TAS	Inglis River	Creek at Wiggs Road	Smithton-Burnie-Coast		0	<50	-41.1681	145.679
414	Wild	12/2501	45	2012-06-26			A	F			TAS	Inglis River	E Yolla Rd - Smart north	Smithton-Burnie-Coast		0	<50	-41.1553	145.699
415	Wild	12/2612	46	2012-07-03			A	F			TAS	Inglis River	Camp crk Macdonald above dams	Smithton-Burnie-Coast		0	<50	-41.1369	145.719
416	Wild	12/2613	47	2012-07-03			A	F			TAS	Inglis River	Camp crk Macdonald between dams	Smithton-Burnie-Coast		0	<50	-41.1345	145.72
417	Wild	12/2614	48	2012-07-03			A	F			TAS	Inglis River	Camp crk Macdonald below dams	Smithton-Burnie-Coast		0	<50	-41.1303	145.723
418	Wild	12/2623	53	2012-07-04			A	M			TAS	Inglis River	Camp Creek - below dam at drive	Smithton-Burnie-Coast		0	<50	-41.1117	145.728
419	Wild	12/2624	52	2012-07-04			A	M			TAS	Inglis River	Camp Creek - Neal between dams	Smithton-Burnie-Coast		0	<50	-41.1224	145.726
420	Wild	12/2625	51	2012-07-04			A	M			TAS	Inglis River	Camp Creek - below dam at drive	Smithton-Burnie-Coast		0	<50	-41.1117	145.728
421	Wild	12/2626	49	2012-07-04			A	F			TAS	Inglis River	Camp Creek - Neal between dams	Smithton-Burnie-Coast		0	<50	-41.1224	145.726
422	Wild	12/2627	50	2012-07-04			A	F			TAS	Inglis River	Camp Creek - Neal between dams	Smithton-Burnie-Coast		0	<50	-41.1224	145.726
423	Wild	12/2662	54	2012-07-07			A	M			TAS	Inglis River	Camp Creek res dr 1	Smithton-Burnie-Coast		0	<50	-41.0203	145.719
424	Wild	12/2720	55	2012-07-10			A	F			TAS	Inglis River	Big creek - 46 Belton Street	Smithton-Burnie-Coast		0	<50	-40.9931	145.703
425	Wild	12/2721	9	2012-07-10			A	M			TAS	Inglis River	Big creek - 46 Belton Street	Smithton-Burnie-Coast		0	<50	-40.9931	145.703
426	Wild	12/2876	56	2012-07-21			A	F			TAS	Inglis River	Crombie north	Smithton-Burnie-Coast		0	<50	-41.1406	145.702
427	Wild	12/2971	57	2012-07-27			A	M			TAS	Inglis River	Trib of S Crk above big dam - Frkcmb	Smithton-Burnie-Coast		0	<50	-41.0821	145.747
428	Wild	12/2972	58	2012-07-28			A	M			TAS	Inglis River	Trib of seabrk Crk worley north	Smithton-Burnie-Coast		0	<50	-41.1129	145.749
429	Wild	12/2973	59	2012-07-28			A	M			TAS	Inglis River	Trib of seabrk Crk worley north	Smithton-Burnie-Coast		0	<50	-41.1129	145.749
430	Wild	12/3067	61	2012-08-03			A	M			TAS	Inglis River	Between south dam and big dam	Smithton-Burnie-Coast		0	<50	-41.1052	145.658
431	Wild	12/3014	60	2012-07-31			A	F			TAS	Inglis River	Blackfish Creek north	Smithton-Burnie-Coast		0	<50	-40.991	145.683
432	Wild	nr	1	2009-04-19			A	M			NSW	Goodradigbee River	Wee Jasper	Murrumbidgee River		1	800	-35.151	148.695
433	Wild	nr	2	2009-04-23			A	M			NSW	Murrumbidgee River	Scottsdale	Murrumbidgee River		1	1600	-35.883	149.13
434	Wild	nr	3	2009-04-23			A	M			NSW	Murrumbidgee River	Scottsdale	Murrumbidgee River		1	1600	-35.883	149.13
435	Wild	nr	4	2009-04-30			A	M			NSW	Flowerdale Lagoon, Wagga	Flowerdale Lagoon, Wagga	Murrumbidgee River		0	<50	-35.112	147.34
436	Wild	nr	5	2009-06-17			J	F			NSW	Murrumbidgee River	below Tantangara dam, KNP	Murrumbidgee River		0	<50	-35.796	148.665
437	Wild	nr	6	2009-06-17			A	M			NSW	Murrumbidgee River	below Tantangara dam, KNP	Murrumbidgee River		0	<50	-35.796	148.665
438	Wild	nr	7	2009-06-17			A	M			NSW	Murrumbidgee River	below Tantangara dam, KNP	Murrumbidgee River		1	50	-35.796	148.665
439	Wild	nr	8	2009-06-22			A	F			NSW	Flowerdale Lagoon, Wagga	Flowerdale Lagoon, Wagga	Murrumbidgee River		1	50	-35.112	147.34
440	Wild	nr	9	2009-06-22			A	F			NSW	Flowerdale Lagoon, Wagga	Flowerdale Lagoon, Wagga	Murrumbidgee River		0	<50	-35.112	147.34
441	Wild	nr	11	2009-08-03			A	M			NSW	Little Gilmore Creek	Kunama Dam, South Batlow	Murrumbidgee River		1	50	-35.544	148.118
442	Wild	nr	12	2009-08-06			A	M			NSW	Murrumbidgee River	Childowla	Murrumbidgee River		1	1600	-34.902	148.517
443	Wild	nr	13	2009-08-06			A	F			NSW	Murrumbidgee River	Childowla	Murrumbidgee River		1	50	-34.902	148.517
444	Wild	nr	14	2009-08-06			A	F			NSW	Murrumbidgee River	Childowla	Murrumbidgee River		1	50	-34.902	148.517
445	Wild	nr	15	2009-08-06			A	F			NSW	Murrumbidgee River	Childowla	Murrumbidgee River		1	200	-34.902	148.517
446	Wild	nr	16	2009-08-06			A	M			NSW	Murrumbidgee River	Childowla	Murrumbidgee River		1	200	-34.902	148.517
447	Wild	nr	17	2009-08-27			J	F			NSW	Tumut	Tumut River, Johne's Bridge South	Murrumbidgee River		0	<50	-35.378	148.244
448	Wild	nr	18	2009-08-31			A	F			NSW	Tumut	Tumut River, Johne's Bridge North	Murrumbidgee River		1	100	-35.378	148.244
449	Wild	nr	19	2009-09-03			A	M			NSW	Tumut	Junction Tumut River & Murrumbidgee River	Murrumbidgee River		1	400	-35.025	148.182
450	Wild	nr	20	2009-09-09			A	M			ACT	Cotter River	Cotter Camp Ground, ACT	Murrumbidgee River		1	800	-35.326	148.948
451	Wild	nr	22	2009-09-09			A	F			ACT	Cotter River	Cotter Camp Ground, ACT	Murrumbidgee River		1	6400	-35.326	148.948
452	Wild	nr	23	2009-09-09			A	M			ACT	Cotter River	Cotter Camp Ground, ACT	Murrumbidgee River		1	400	-35.326	148.948
453	Wild	nr	24	2009-09-21			A	F			NSW	Queanbeyan River	"Talpa"	Murrumbidgee River		1	50	-35.403	149.256
454	Wild	nr	25	2009-09-21			A	M			NSW	Queanbeyan River	"Talpa"	Murrumbidgee River		1	1600	-35.403	149.256
455	Wild	nr	26	2009-09-21			A	M			NSW	Queanbeyan River	"Talpa"	Murrumbidgee River		0	<50	-35.403	149.256
456	Wild	nr	27	2009-09-21			A	F			NSW	Queanbeyan River	"Talpa"	Murrumbidgee River		1	3200	-35.403	149.256
457	Wild	nr	28	2009-10-01			A	F			NSW	Murrumbidgee River	Berembed Weir North	Murrumbidgee River		0	<50	-34.8834	146.836
458	Wild	nr	1	2001-05-12			A	F			NSW	Wollondilly River	Arthursleigh	Hawkesbury River	Lowenstein et al 2008	0	<50	34°3545.97' S	150°03 21.03' E
459	Wild	nr	2	2001-05-12			A	F			NSW	Wollondilly River	Arthursleigh	Hawkesbury River	Lowenstein 2008	1	50	34°3545.97' S	150°03 21.03' E
460	Wild	nr	3	2001-05-12			A	M			NSW	Wollondilly River	Arthursleigh	Hawkesbury River	Lowenstein 2008	1	100	34°3545.97' S	150°03 21.03' E
461	Wild	nr	4	2001-05-12			A	M			NSW	Wollondilly River	Arthursleigh	Hawkesbury River	Lowenstein 2008	1	100	34°3545.97' S	150°03 21.03' E
462	Wild	nr	5	2001-05-12			A	F			NSW	Wollondilly River	Arthursleigh	Hawkesbury River	Lowenstein 2008	1	50	34°3545.97' S	150°03 21.03' E
463	Wild	nr	6	2001-05-13			A	M			NSW	Wollondilly River	Arthursleigh	Hawkesbury River	Lowenstein 2008	1	200	34°3545.97' S	150°03 21.03' E
464	Wild	nr	7	2001-05-13			J	M			NSW	Wollondilly River	Arthursleigh	Hawkesbury River	Lowenstein 2008	0	<50	34°3545.97' S	150°03 21.03' E
465	Wild	nr	8	2001-05-26			J	F			NSW	Wollondilly River	Arthursleigh	Hawkesbury River	Lowenstein 2008	0	<50	34°3545.97' S	150°03 21.03' E
466	Wild	nr	9	2001-05-26			A	M			NSW	Wollondilly River	Arthursleigh	Hawkesbury River	Lowenstein 2008	1	200	34°3545.97' S	150°03 21.03' E
467	Wild	nr	10	2001-05-27			A	M			NSW	Wollondilly River	Arthursleigh	Hawkesbury River	Lowenstein 2008	1	3200	34°3545.97' S	150°03 21.03' E
468	Wild	nr	11	2001-08-01			J	F			NSW	Wollondilly River	Arthursleigh	Hawkesbury River	Lowenstein 2008	0	<50	34°3545.97' S	150°03 21.03' E
469	Wild	nr	12	2001-08-02			A	F			NSW	Wollondilly River	Arthursleigh	Hawkesbury River	Lowenstein 2008	0	<50	34°3545.97' S	150°03 21.03' E
470	Wild	nr	13	2001-08-02			J	M			NSW	Wollondilly River	Arthursleigh	Hawkesbury River	Lowenstein 2008	0	<50	34°3545.97' S	150°03 21.03' E
471	Wild	nr	14	2001-08-02			J	M			NSW	Wollondilly River	Arthursleigh	Hawkesbury River	Lowenstein 2008	0	<50	34°3545.97' S	150°03 21.03' E
472	Wild	nr	15	2001-08-02			A	F			NSW	Wollondilly River	Arthursleigh	Hawkesbury River	Lowenstein 2008	0	<50	34°3545.97' S	150°03 21.03' E
473	Wild	nr	16	2001-08-02			A	M			NSW	Wollondilly River	Arthursleigh	Hawkesbury River	Lowenstein 2008	1	6400	34°3545.97' S	150°03 21.03' E
474	Wild	nr	17	2001-08-02			A	F			NSW	Wollondilly River	Arthursleigh	Hawkesbury River	Lowenstein 2008	1	1600	34°3545.97' S	150°03 21.03' E
475	Wild	nr	18	2001-08-02			A	M			NSW	Wollondilly River	Arthursleigh	Hawkesbury River	Lowenstein 2008	1	100	34°3545.97' S	150°03 21.03' E
476	Wild	nr	19	2001-08-15			A	M			NSW	Wollondilly River	Arthursleigh	Hawkesbury River	Lowenstein 2008	1	400	34°3545.97' S	150°03 21.03' E
477	Wild	nr	20	2001-08-15			A	M			NSW	Wollondilly River	Arthursleigh	Hawkesbury River	Lowenstein 2008	1	50	34°3545.97' S	150°03 21.03' E
478	Wild	nr	21	2001-09-27			A	M			NSW	Wollondilly River	Arthursleigh	Hawkesbury River	Lowenstein 2008	1	50	34°3545.97' S	150°03 21.03' E
479	Wild	nr	22	2001-10-13			A	M			NSW	Wollondilly River	Arthursleigh	Hawkesbury River	Lowenstein 2008	1	3200	34°3545.97' S	150°03 21.03' E

## Sheet: Notes
Data for "no tube" and tubes 1-109 match the platypus lepto data spreadsheet 12-12-23
TSGM 1:10 serum samples are in cardboard storage boxes 990, 991, 992, 993, 994, 995, 996 and 1365
Neat serum samples are in cardboard storage boxes 984, 985, 986, 987, 988, 989 and 1365
All tubes are numbered sequentially with tube number shown in column A except for SVC07/095 and SVC 07/014
The date when the large series of 352 tubes was diluted in TSGM is not recorded but must have been before; for samples collected in 2007 dilution was done at time of submission and storage of samples
Plat sera sheet contains all animal data and results of serology listed against tube number (-20 freezer tubes)
Agecort refers to age at time of first capture in years,months
Agebled refers to age at time of blood collection in years,months
Age estimates based on spur morphology assuming all births in November
If animals had an adult spur when first caught their age is recorded as >the min possible value for that time of year
PASTLAC,NOWLAC,LATERLAC indicate whether lactation had occurred in past, now [=when bled] or did occr in future; no entry indicates a male, or a female not captured previously or later; NI indicates a female not injected with oxytocin so lactastion could not be assessed
					A few animals were not injected with oxytocin at times (various reasons). No emerged females were injected in first year
MAT hardjo - zero means titre <min dilution tested
MAT results Glenfield		negative test outcomes were reported by the lab as titre <100 (which was the lowest dilution tested) after 1985
		neg was converted to <100
MAT results VRI		neg test outcomes were reported at lowest dilution of 32
		neg was converted to <32
MAT results EMAI in 2023		negative test outcomes were reported by the lab as titre <50 (which was the lowest dilution tested)
Hardjocode		1	pos
		0	neg
9. Age classes for MALES:
MJ = Juvenile = first year of life <1;
MSA = Sub-adult = >1 <3 years old = in second year of life (Spur stage 3 = spur sheath no longer present but with prominent epidermal collar)
MA = >2 years = in third year of life or older
Agebledcode1		Bins animals according to whether they were <1 year old or >1,2,3,4,5,6,7,8,9 years old when bled. Animals of known age were binned with those of uncertain age
Agebledcode2		Bins animals as either <1 or >1 year old
Agebledspur		Classifies animals based on spur morphology at time of bleeding into J, SA, A
Band	N/A	Band or microchip not used or identified another way - radio frequency (Cotter R) of microchip number
Notes from Joanne Connolly 3-12-23
Brumbys Creek sites - Brumbys Weir 1 (see map)
1330CBC Snuffles captured 3 times (4, 5,7 May 1994) & found dead & scavenged on bank of Brumbys Creek 28/05/1994.
1330C42 caught 30/4/94, 11/6/94, & 15/8/94.
132B810 ulcerated RH leg. Sirtrack radio-transmitter applied 24/2/1995. 150.015MHz & pulse frequency 44 ( doubles when dead).
Mersey River, Weegena -= near Dynans Bridge
Emu River, in Fern Glade Reserve near Burnie had no ulcerated platypuses in the 1994-1995 study
Map from: Connolly, Obeendorf, Whittington & Muir (1998) Causes of morbidity and mortality in p-latypus (O. anatinus) from Tasmania, with particular reference to Mucro amphibiorum infection. Australian Mammalogy 20:177-187.
Notes from Kath Handasyde 5-1-24
For your Id1 (band) column: The number is the number for the capture for that trip – i.e. 1 indicates the first animal captured1;
If the animal was banded it would retain the sample id e.g. 1 for first animal caught, plus it’s band # e.g. band 22, thus for that animal in the column it now reads 1 22.
NB stands for not banded - if we weren’t likely to go back to the site, or the animal was still growing. Thus the 3rd animal caught on a trip, but not banded would read as: 3 NB
The animal highlighted in Green for 23/03/1992 is one of 2 possibilities - I have cut and pasted these below, you can just correct this line once you have decided. However both are females, and both from the same site within a day of each other
	1992-03-23				J	F		1 NB
OR	1992-03-24				A	F		6 NB
RW - 1st row used as the date was on the tube
I have added a few details in the field site descriptions.
The last 8 Healesville animals in the table, highlighted in yellow, were caught by Melody Serena and sampled by Rosie Booth – subsamples were given to me to measure glucocorticoids. I do not have precise localities of capture, as these were not written on their sheets. However I took a Lat Long for each of these creeks in an area where the were likely to be catching, and because of the small scal…
Animal #4 at the bottom was actually in captivity at Helasville (she was caught originally in Badger Ck) for some time before she was sampled on those 2 occasions – I have corrected this, but left her lat long as a Badger Ck animal.
Notes from James 4-1-24
The individuals without a 0 or a titre for L Hardjo were not tested. Those with a 0 or a titre for L Hardjo were also tested (and negative) for Lepto pomona, L. icterohaemorrhagiae, Lepto tarassovi, Lepto canicola, and Lepto australis.
Note re locations for Barry Munday samples
Locations were incomplete; where general location was clearly provided the nearest road crossing of an immediately adjacent river was used because this is most likely access point for trapping.
Notes re locations for captive animals
Location was not included for Melbourne Zoo, Taraonga Zoo, Healesville Sanctuary captive bled animals - marked "na" not applicable
Where Barry indicated locatkion was not certain, his suspected location was used (Lake Leake?)
For Roadkill
Nearest river
For Datebled
If datebled not recorded then value 1/1/1900 was entered to enable date grouping function in pivot table
Duplicates
removed the second instance of identified duplicates among Joanne's samples from TAS: 4 rows with 2023 record nos.: 305, 329, 318, 281
Locations
long and lat from JK spreadsheet included
Version 15-7-24
This file includes the data from Lowenstein's paper
It corrects an error in now lactating - 2 animals bled 8/3/1986 were not lactating
