# Supplementary material for: Leptospirosis in the Platypus (Ornithorhynchus anatinus) in Australia: Who Is Infecting Whom?
Source: Animals (Basel). 2024 Oct 1;14(19):2834. doi: 10.3390/ani14192834 (PMC11476178; doi:10.3390/ani14192834)
Supplement: Supplementary file 1 [file animals-14-02834-s001.zip › Table S2 - cattle data 17-7-24.xlsx]

## Sheet: Cow level data
Record no.	Farm no.	GN	Date collected	Date received	KeyList no. if POS hardjo	MAT Hardjo	MAT Hardjo code
1	1a	GN85-2297	1985-06-03	1985-06-06	21	300	1
2	1a	GN85-2297	1985-06-03	1985-06-06	28	300	1
3	1a	GN85-2297	1985-06-03	1985-06-06	22	100	1
4	1a	GN85-2297	1985-06-03	1985-06-06	27	100	1
5	1a	GN85-2297	1985-06-03	1985-06-06	29	100	1
6	1a	GN85-2297	1985-06-03	1985-06-06	33	100	1
7	1a	GN85-2297	1985-06-03	1985-06-06	34	100	1
8	1a	GN85-2297	1985-06-03	1985-06-06	35	100	1
9	1a	GN85-2297	1985-06-03	1985-06-06	38	100	1
10	1a	GN85-2297	1985-06-03	1985-06-06	41	100	1
11	1a	GN85-2297	1985-06-03	1985-06-06	45	100	1
12	1a	GN85-2297	1985-06-03	1985-06-06	53	100	1
13	1a	GN85-2297	1985-06-03	1985-06-06	55	100	1
14	1a	GN85-2297	1985-06-03	1985-06-06	56	100	1
15	1a	GN85-2297	1985-06-03	1985-06-06	57	100	1
16	1a	GN85-2297	1985-06-03	1985-06-06	60	100	1
17	1a	GN85-2297	1985-06-03	1985-06-06	61	100	1
18	1a	GN85-2297	1985-06-03	1985-06-06	62	100	1
19	1a	GN85-2297	1985-06-03	1985-06-06	63	100	1
20	1a	GN85-2297	1985-06-03	1985-06-06	64	100	1
21	1a	GN85-2297	1985-06-03	1985-06-06	65	100	1
22	1a	GN85-2297	1985-06-03	1985-06-06	66	100	1
23	1a	GN85-2297	1985-06-03	1985-06-06	67	100	1
24	1a	GN85-2297	1985-06-03	1985-06-06	69	100	1
25	1a	GN85-2297	1985-06-03	1985-06-06	na	<100	0
26	1a	GN85-2297	1985-06-03	1985-06-06	na	<100	0
27	1a	GN85-2297	1985-06-03	1985-06-06	na	<100	0
28	1a	GN85-2297	1985-06-03	1985-06-06	na	<100	0
29	1a	GN85-2297	1985-06-03	1985-06-06	na	<100	0
30	1a	GN85-2297	1985-06-03	1985-06-06	na	<100	0
31	1a	GN85-2297	1985-06-03	1985-06-06	na	<100	0
32	1a	GN85-2297	1985-06-03	1985-06-06	na	<100	0
33	1a	GN85-2297	1985-06-03	1985-06-06	na	<100	0
34	1a	GN85-2297	1985-06-03	1985-06-06	na	<100	0
35	1a	GN85-2297	1985-06-03	1985-06-06	na	<100	0
36	1a	GN85-2297	1985-06-03	1985-06-06	na	<100	0
37	1a	GN85-2297	1985-06-03	1985-06-06	na	<100	0
38	1a	GN85-2297	1985-06-03	1985-06-06	na	<100	0
39	1a	GN85-2297	1985-06-03	1985-06-06	na	<100	0
40	1a	GN85-2297	1985-06-03	1985-06-06	na	<100	0
41	1a	GN85-2297	1985-06-03	1985-06-06	na	<100	0
42	1a	GN85-2297	1985-06-03	1985-06-06	na	<100	0
43	1a	GN85-2297	1985-06-03	1985-06-06	na	<100	0
44	1a	GN85-2297	1985-06-03	1985-06-06	na	<100	0
45	1a	GN85-2297	1985-06-03	1985-06-06	na	<100	0
46	1a	GN85-2297	1985-06-03	1985-06-06	na	<100	0
47	1a	GN85-2297	1985-06-03	1985-06-06	na	<100	0
48	1a	GN85-2297	1985-06-03	1985-06-06	na	<100	0
49	1a	GN85-2297	1985-06-03	1985-06-06	na	<100	0
50	1a	GN85-2297	1985-06-03	1985-06-06	na	<100	0
51	1b	GN85-2297	1985-06-03	1985-06-06	na	<100	0
52	1b	GN85-2297	1985-06-03	1985-06-06	na	<100	0
53	1b	GN85-2297	1985-06-03	1985-06-06	na	<100	0
54	1b	GN85-2297	1985-06-03	1985-06-06	na	<100	0
55	1b	GN85-2297	1985-06-03	1985-06-06	na	<100	0
56	1b	GN85-2297	1985-06-03	1985-06-06	na	<100	0
57	1b	GN85-2297	1985-06-03	1985-06-06	na	<100	0
58	1b	GN85-2297	1985-06-03	1985-06-06	na	<100	0
59	1b	GN85-2297	1985-06-03	1985-06-06	na	<100	0
60	1b	GN85-2297	1985-06-03	1985-06-06	na	<100	0
61	2	GN85-1738	1985-04-29	1985-05-02	8	100	1
62	2	GN85-1738	1985-04-29	1985-05-02	na	<100	0
63	2	GN85-1738	1985-04-29	1985-05-02	na	<100	0
64	2	GN85-1738	1985-04-29	1985-05-02	na	<100	0
65	2	GN85-1738	1985-04-29	1985-05-02	na	<100	0
66	2	GN85-1738	1985-04-29	1985-05-02	na	<100	0
67	2	GN85-1738	1985-04-29	1985-05-02	na	<100	0
68	2	GN85-1738	1985-04-29	1985-05-02	na	<100	0
69	2	GN85-1738	1985-04-29	1985-05-02	na	<100	0
70	2	GN85-1738	1985-04-29	1985-05-02	na	<100	0
71	2	GN85-1738	1985-04-29	1985-05-02	na	<100	0
72	2	GN85-1738	1985-04-29	1985-05-02	na	<100	0
73	2	GN85-1738	1985-04-29	1985-05-02	na	<100	0
74	2	GN85-1738	1985-04-29	1985-05-02	na	<100	0
75	2	GN85-1738	1985-04-29	1985-05-02	na	<100	0
76	2	GN85-1738	1985-04-29	1985-05-02	na	<100	0
77	2	GN85-1738	1985-04-29	1985-05-02	na	<100	0
78	2	GN85-1738	1985-04-29	1985-05-02	na	<100	0
79	2	GN85-1738	1985-04-29	1985-05-02	na	<100	0
80	2	GN85-1738	1985-04-29	1985-05-02	na	<100	0
81	2	GN85-1738	1985-04-29	1985-05-02	na	<100	0
82	2	GN85-1738	1985-04-29	1985-05-02	na	<100	0
83	2	GN85-1738	1985-04-29	1985-05-02	na	<100	0
84	2	GN85-1738	1985-04-29	1985-05-02	na	<100	0
85	2	GN85-1738	1985-04-29	1985-05-02	na	<100	0
86	2	GN85-1738	1985-04-29	1985-05-02	na	<100	0
87	2	GN85-1738	1985-04-29	1985-05-02	na	<100	0
88	2	GN85-1738	1985-04-29	1985-05-02	na	<100	0
89	2	GN85-1738	1985-04-29	1985-05-02	na	<100	0
90	2	GN85-1738	1985-04-29	1985-05-02	na	<100	0
91	2	GN85-1738	1985-04-29	1985-05-02	na	<100	0
92	2	GN85-1738	1985-04-29	1985-05-02	na	<100	0
93	2	GN85-1738	1985-04-29	1985-05-02	na	<100	0
94	2	GN85-1738	1985-04-29	1985-05-02	na	<100	0
95	2	GN85-1738	1985-04-29	1985-05-02	na	<100	0
96	2	GN85-1738	1985-04-29	1985-05-02	na	<100	0
97	2	GN85-1738	1985-04-29	1985-05-02	na	<100	0
98	2	GN85-1738	1985-04-29	1985-05-02	na	<100	0
99	2	GN85-1738	1985-04-29	1985-05-02	na	<100	0
100	2	GN85-1738	1985-04-29	1985-05-02	na	<100	0
101	2	GN85-1738	1985-04-29	1985-05-02	na	<100	0
102	2	GN85-1738	1985-04-29	1985-05-02	na	<100	0
103	2	GN85-1738	1985-04-29	1985-05-02	na	<100	0
104	2	GN85-1897		1985-05-13	na	<100	0
105	2	GN85-1897		1985-05-13	na	<100	0
106	2	GN85-1897		1985-05-13	na	<100	0
107	2	GN85-1897		1985-05-13	na	<100	0
108	2	GN85-1897		1985-05-13	na	<100	0
109	2	GN85-1897		1985-05-13	na	<100	0
110	2	GN85-1897		1985-05-13	na	<100	0
111	2	GN85-1897		1985-05-13	na	<100	0
112	2	GN85-1897		1985-05-13	na	<100	0
113	2	GN85-1897		1985-05-13	na	<100	0
114	2	GN85-1897		1985-05-13	na	<100	0
115	2	GN85-1897		1985-05-13	na	<100	0
116	2	GN85-1897		1985-05-13	na	<100	0
117	2	GN85-1897		1985-05-13	na	<100	0
118	2	GN85-1897		1985-05-13	na	<100	0
119	2	GN85-1897		1985-05-13	na	<100	0
120	2	GN85-1897		1985-05-13	na	<100	0
121	2	GN85-1897		1985-05-13	na	<100	0
122	2	GN85-1897		1985-05-13	na	<100	0
123	2	GN85-1897		1985-05-13	na	<100	0
124	2	GN85-1897		1985-05-13	na	<100	0
125	2	GN85-1897		1985-05-13	na	<100	0
126	2	GN85-1897		1985-05-13	na	<100	0
127	2	GN85-1897		1985-05-13	na	<100	0
128	2	GN85-1897		1985-05-13	na	<100	0
129	2	GN85-1897		1985-05-13	na	<100	0
130	2	GN85-1897		1985-05-13	na	<100	0
131	2	GN85-1897		1985-05-13	na	<100	0
132	2	GN85-1897		1985-05-13	na	<100	0
133	2	GN85-1897		1985-05-13	na	<100	0
134	2	GN85-1897		1985-05-13	na	<100	0
135	2	GN85-1897		1985-05-13	na	<100	0
136	2	GN85-1897		1985-05-13	na	<100	0
137	2	GN85-1897		1985-05-13	na	<100	0
138	2	GN85-1897		1985-05-13	na	<100	0
139	2	GN85-1897		1985-05-13	na	<100	0
140	2	GN85-1897		1985-05-13	na	<100	0
141	2	GN85-1897		1985-05-13	na	<100	0
142	2	GN85-1897		1985-05-13	na	<100	0
143	2	GN85-1897		1985-05-13	na	<100	0
144	2	GN85-2096	1985-05-22	1985-05-23	259	100	1
145	2	GN85-2096	1985-05-22	1985-05-23	na	<100	0
146	2	GN85-2096	1985-05-22	1985-05-23	na	<100	0
147	2	GN85-2096	1985-05-22	1985-05-23	na	<100	0
148	2	GN85-2096	1985-05-22	1985-05-23	na	<100	0
149	2	GN85-2096	1985-05-22	1985-05-23	na	<100	0
150	2	GN85-2096	1985-05-22	1985-05-23	na	<100	0
151	2	GN85-2096	1985-05-22	1985-05-23	na	<100	0
152	2	GN85-2096	1985-05-22	1985-05-23	na	<100	0
153	2	GN85-2096	1985-05-22	1985-05-23	na	<100	0
154	2	GN85-2096	1985-05-22	1985-05-23	na	<100	0
155	2	GN85-2096	1985-05-22	1985-05-23	na	<100	0
156	2	GN85-2096	1985-05-22	1985-05-23	na	<100	0
157	2	GN85-2096	1985-05-22	1985-05-23	na	<100	0
158	2	GN85-2096	1985-05-22	1985-05-23	na	<100	0
159	2	GN85-2096	1985-05-22	1985-05-23	na	<100	0
160	2	GN85-2096	1985-05-22	1985-05-23	na	<100	0
161	2	GN85-2096	1985-05-22	1985-05-23	na	<100	0
162	2	GN85-2096	1985-05-22	1985-05-23	na	<100	0
163	2	GN85-2096	1985-05-22	1985-05-23	na	<100	0
164	2	GN85-2096	1985-05-22	1985-05-23	na	<100	0
165	2	GN85-2096	1985-05-22	1985-05-23	na	<100	0
166	2	GN85-2096	1985-05-22	1985-05-23	na	<100	0
167	2	GN85-2096	1985-05-22	1985-05-23	na	<100	0
168	2	GN85-2096	1985-05-22	1985-05-23	na	<100	0
169	2	GN85-2096	1985-05-22	1985-05-23	na	<100	0
170	2	GN85-2096	1985-05-22	1985-05-23	na	<100	0
171	2	GN85-2096	1985-05-22	1985-05-23	na	<100	0
172	2	GN85-2096	1985-05-22	1985-05-23	na	<100	0
173	2	GN85-2096	1985-05-22	1985-05-23	na	<100	0
174	2	GN85-2096	1985-05-22	1985-05-23	na	<100	0
175	2	GN85-2096	1985-05-22	1985-05-23	na	<100	0
176	2	GN85-2096	1985-05-22	1985-05-23	na	<100	0
177	2	GN85-2096	1985-05-22	1985-05-23	na	<100	0
178	2	GN85-2096	1985-05-22	1985-05-23	na	<100	0
179	2	GN85-2096	1985-05-22	1985-05-23	na	<100	0
180	2	GN85-2096	1985-05-22	1985-05-23	na	<100	0
181	2	GN85-2096	1985-05-22	1985-05-23	na	<100	0
182	2	GN85-2096	1985-05-22	1985-05-23	na	<100	0
183	2	GN85-2096	1985-05-22	1985-05-23	na	<100	0
184	2	GN85-2096	1985-05-22	1985-05-23	na	<100	0
185	2	GN85-2096	1985-05-22	1985-05-23	na	<100	0
186	2	GN85-2096	1985-05-22	1985-05-23	na	<100	0
187	2	GN85-2096	1985-05-22	1985-05-23	na	<100	0
188	2	GN85-2096	1985-05-22	1985-05-23	na	<100	0
189	2	GN85-2096	1985-05-22	1985-05-23	na	<100	0
190	2	GN85-2096	1985-05-22	1985-05-23	na	<100	0
191	2	GN85-2096	1985-05-22	1985-05-23	na	<100	0
192	2	GN85-2096	1985-05-22	1985-05-23	na	<100	0
193	2	GN85-2096	1985-05-22	1985-05-23	na	<100	0
194	2	GN85-2096	1985-05-22	1985-05-23	na	<100	0
195	2	GN85-2096	1985-05-22	1985-05-23	na	<100	0
196	2	GN85-2096	1985-05-22	1985-05-23	na	<100	0
197	2	GN85-2096	1985-05-22	1985-05-23	na	<100	0
198	2	GN85-2096	1985-05-22	1985-05-23	na	<100	0
199	2	GN85-2096	1985-05-22	1985-05-23	na	<100	0
200	2	GN85-2096	1985-05-22	1985-05-23	na	<100	0
201	2	GN85-2096	1985-05-22	1985-05-23	na	<100	0
202	2	GN85-2096	1985-05-22	1985-05-23	na	<100	0
203	2	GN85-2096	1985-05-22	1985-05-23	na	<100	0
204	2	GN85-2096	1985-05-22	1985-05-23	na	<100	0
205	2	GN85-2096	1985-05-22	1985-05-23	na	<100	0
206	2	GN85-2096	1985-05-22	1985-05-23	na	<100	0
207	2	GN85-2096	1985-05-22	1985-05-23	na	<100	0
208	2	GN85-2096	1985-05-22	1985-05-23	na	<100	0
209	2	GN85-2096	1985-05-22	1985-05-23	na	<100	0
210	2	GN85-2096	1985-05-22	1985-05-23	na	<100	0
211	2	GN85-2096	1985-05-22	1985-05-23	na	<100	0
212	2	GN85-2096	1985-05-22	1985-05-23	na	<100	0
213	2	GN85-2096	1985-05-22	1985-05-23	na	<100	0
214	2	GN85-2096	1985-05-22	1985-05-23	na	<100	0
215	2	GN85-2096	1985-05-22	1985-05-23	na	<100	0
216	2	GN85-2096	1985-05-22	1985-05-23	na	<100	0
217	2	GN85-2096	1985-05-22	1985-05-23	na	<100	0
218	2	GN85-2096	1985-05-22	1985-05-23	na	<100	0
219	2	GN85-2096	1985-05-22	1985-05-23	na	<100	0
220	2	GN85-2096	1985-05-22	1985-05-23	na	<100	0
221	2	GN85-2096	1985-05-22	1985-05-23	na	<100	0
222	2	GN85-2096	1985-05-22	1985-05-23	na	<100	0
223	2	GN85-2096	1985-05-22	1985-05-23	na	<100	0
224	3	GN85-2813	1985-07-05	1985-07-08	1	100	1
225	3	GN85-2813	1985-07-05	1985-07-08	30	100	1
226	3	GN85-2813	1985-07-05	1985-07-08	31	100	1
227	3	GN85-2813	1985-07-05	1985-07-08	33	100	1
228	3	GN85-2813	1985-07-05	1985-07-08	na	<100	0
229	3	GN85-2813	1985-07-05	1985-07-08	na	<100	0
230	3	GN85-2813	1985-07-05	1985-07-08	na	<100	0
231	3	GN85-2813	1985-07-05	1985-07-08	na	<100	0
232	3	GN85-2813	1985-07-05	1985-07-08	na	<100	0
233	3	GN85-2813	1985-07-05	1985-07-08	na	<100	0
234	3	GN85-2813	1985-07-05	1985-07-08	na	<100	0
235	3	GN85-2813	1985-07-05	1985-07-08	na	<100	0
236	3	GN85-2813	1985-07-05	1985-07-08	na	<100	0
237	3	GN85-2813	1985-07-05	1985-07-08	na	<100	0
238	3	GN85-2813	1985-07-05	1985-07-08	na	<100	0
239	3	GN85-2813	1985-07-05	1985-07-08	na	<100	0
240	3	GN85-2813	1985-07-05	1985-07-08	na	<100	0
241	3	GN85-2813	1985-07-05	1985-07-08	na	<100	0
242	3	GN85-2813	1985-07-05	1985-07-08	na	<100	0
243	3	GN85-2813	1985-07-05	1985-07-08	na	<100	0
244	3	GN85-2813	1985-07-05	1985-07-08	na	<100	0
245	3	GN85-2813	1985-07-05	1985-07-08	na	<100	0
246	3	GN85-2813	1985-07-05	1985-07-08	na	<100	0
247	3	GN85-2813	1985-07-05	1985-07-08	na	<100	0
248	3	GN85-2813	1985-07-05	1985-07-08	na	<100	0
249	3	GN85-2813	1985-07-05	1985-07-08	na	<100	0
250	3	GN85-2813	1985-07-05	1985-07-08	na	<100	0
251	3	GN85-2813	1985-07-05	1985-07-08	na	<100	0
252	3	GN85-2813	1985-07-05	1985-07-08	na	<100	0
253	3	GN85-2813	1985-07-05	1985-07-08	na	<100	0
254	3	GN85-2813	1985-07-05	1985-07-08	na	<100	0
255	3	GN85-2813	1985-07-05	1985-07-08	na	<100	0
256	3	GN85-2813	1985-07-05	1985-07-08	na	<100	0
257	3	GN85-2813	1985-07-05	1985-07-08	na	<100	0
258	3	GN85-2813	1985-07-05	1985-07-08	na	<100	0
259	3	GN85-2813	1985-07-05	1985-07-08	na	<100	0
260	3	GN85-2813	1985-07-05	1985-07-08	na	<100	0
261	3	GN85-2813	1985-07-05	1985-07-08	na	<100	0
262	3	GN85-2813	1985-07-05	1985-07-08	na	<100	0
263	3	GN85-2813	1985-07-05	1985-07-08	na	<100	0
264	3	GN85-2813	1985-07-05	1985-07-08	na	<100	0
265	3	GN85-2813	1985-07-05	1985-07-08	na	<100	0
266	3	GN85-2813	1985-07-05	1985-07-08	na	<100	0
267	3	GN85-2813	1985-07-05	1985-07-08	na	<100	0
268	3	GN85-2813	1985-07-05	1985-07-08	na	<100	0
269	3	GN85-2813	1985-07-05	1985-07-08	na	<100	0
270	4	GN85-5239		1985-11-20	na	<100	0
271	4	GN85-5239		1985-11-20	na	<100	0
272	4	GN85-5239		1985-11-20	na	<100	0
273	4	GN85-5239		1985-11-20	na	<100	0
274	4	GN85-5239		1985-11-20	na	<100	0
275	4	GN85-5239		1985-11-20	na	<100	0
276	4	GN85-5239		1985-11-20	na	<100	0
277	4	GN85-5239		1985-11-20	na	<100	0
278	4	GN85-5239		1985-11-20	na	<100	0
279	4	GN85-5239		1985-11-20	na	<100	0
280	4	GN85-5239		1985-11-20	na	<100	0
281	4	GN85-5239		1985-11-20	na	<100	0
282	4	GN85-5239		1985-11-20	na	<100	0
283	4	GN85-5239		1985-11-20	na	<100	0
284	4	GN85-5239		1985-11-20	na	<100	0
285	4	GN85-5239		1985-11-20	na	<100	0
286	4	GN85-5239		1985-11-20	na	<100	0
287	4	GN85-5239		1985-11-20	na	<100	0
288	4	GN85-5239		1985-11-20	na	<100	0
289	4	GN85-5239		1985-11-20	na	<100	0
290	4	GN85-5239		1985-11-20	na	<100	0
291	4	GN85-5239		1985-11-20	na	<100	0
292	4	GN85-5239		1985-11-20	na	<100	0
293	4	GN85-5239		1985-11-20	na	<100	0
294	4	GN85-5239		1985-11-20	na	<100	0
295	4	GN85-5239		1985-11-20	na	<100	0
296	4	GN85-5239		1985-11-20	na	<100	0
297	4	GN85-5239		1985-11-20	na	<100	0
298	4	GN85-5239		1985-11-20	na	<100	0
299	4	GN85-5239		1985-11-20	na	<100	0
300	4	GN85-5239		1985-11-20	na	<100	0
301	4	GN85-5239		1985-11-20	na	<100	0
302	4	GN85-5239		1985-11-20	na	<100	0
303	4	GN85-5239		1985-11-20	na	<100	0
304	4	GN85-5239		1985-11-20	na	<100	0
305	4	GN85-5239		1985-11-20	na	<100	0
306	4	GN85-5239		1985-11-20	na	<100	0
307	4	GN85-5239		1985-11-20	na	<100	0
308	4	GN85-5239		1985-11-20	na	<100	0
309	4	GN85-5239		1985-11-20	na	<100	0
310	4	GN85-5239		1985-11-20	na	<100	0
311	5	GN85-3270		1985-08-05	43	2700	1
312	5	GN85-3270		1985-08-05	69	900	1
313	5	GN85-3270		1985-08-05	13	100	1
314	5	GN85-3270		1985-08-05	15	100	1
315	5	GN85-3270		1985-08-05	27	100	1
316	5	GN85-3270		1985-08-05	32	100	1
317	5	GN85-3270		1985-08-05	49	100	1
318	5	GN85-3270		1985-08-05	na	<100	0
319	5	GN85-3270		1985-08-05	na	<100	0
320	5	GN85-3270		1985-08-05	na	<100	0
321	5	GN85-3270		1985-08-05	na	<100	0
322	5	GN85-3270		1985-08-05	na	<100	0
323	5	GN85-3270		1985-08-05	na	<100	0
324	5	GN85-3270		1985-08-05	na	<100	0
325	5	GN85-3270		1985-08-05	na	<100	0
326	5	GN85-3270		1985-08-05	na	<100	0
327	5	GN85-3270		1985-08-05	na	<100	0
328	5	GN85-3270		1985-08-05	na	<100	0
329	5	GN85-3270		1985-08-05	na	<100	0
330	5	GN85-3270		1985-08-05	na	<100	0
331	5	GN85-3270		1985-08-05	na	<100	0
332	5	GN85-3270		1985-08-05	na	<100	0
333	5	GN85-3270		1985-08-05	na	<100	0
334	5	GN85-3270		1985-08-05	na	<100	0
335	5	GN85-3270		1985-08-05	na	<100	0
336	5	GN85-3270		1985-08-05	na	<100	0
337	5	GN85-3270		1985-08-05	na	<100	0
338	5	GN85-3270		1985-08-05	na	<100	0
339	5	GN85-3270		1985-08-05	na	<100	0
340	5	GN85-3270		1985-08-05	na	<100	0
341	5	GN85-3270		1985-08-05	na	<100	0
342	5	GN85-3270		1985-08-05	na	<100	0
343	5	GN85-3270		1985-08-05	na	<100	0
344	5	GN85-3270		1985-08-05	na	<100	0
345	5	GN85-3270		1985-08-05	na	<100	0
346	5	GN85-3270		1985-08-05	na	<100	0
347	5	GN85-3270		1985-08-05	na	<100	0
348	5	GN85-3270		1985-08-05	na	<100	0
349	5	GN85-3270		1985-08-05	na	<100	0
350	5	GN85-3270		1985-08-05	na	<100	0
351	5	GN85-3270		1985-08-05	na	<100	0
352	5	GN85-3270		1985-08-05	na	<100	0
353	5	GN85-3270		1985-08-05	na	<100	0
354	5	GN85-3270		1985-08-05	na	<100	0
355	5	GN85-3270		1985-08-05	na	<100	0
356	5	GN85-3270		1985-08-05	na	<100	0
357	5	GN85-3270		1985-08-05	na	<100	0
358	5	GN85-3270		1985-08-05	na	<100	0
359	5	GN85-3270		1985-08-05	na	<100	0
360	5	GN85-3270		1985-08-05	na	<100	0
361	5	GN85-3270		1985-08-05	na	<100	0
362	5	GN85-3270		1985-08-05	na	<100	0
363	5	GN85-3270		1985-08-05	na	<100	0
364	5	GN85-3270		1985-08-05	na	<100	0
365	5	GN85-3270		1985-08-05	na	<100	0
366	5	GN85-3270		1985-08-05	na	<100	0
367	5	GN85-3270		1985-08-05	na	<100	0
368	5	GN85-3270		1985-08-05	na	<100	0
369	5	GN85-3270		1985-08-05	na	<100	0
370	5	GN85-3270		1985-08-05	na	<100	0
371	5	GN85-3270		1985-08-05	na	<100	0
372	5	GN85-3270		1985-08-05	na	<100	0
373	5	GN85-3270		1985-08-05	na	<100	0
374	5	GN85-3270		1985-08-05	na	<100	0
375	5	GN85-3270		1985-08-05	na	<100	0
376	5	GN85-3270		1985-08-05	na	<100	0
377	5	GN85-3270		1985-08-05	na	<100	0
378	5	GN85-3270		1985-08-05	na	<100	0
379	5	GN85-3270		1985-08-05	na	<100	0
380	5	GN85-3270		1985-08-05	na	<100	0
381	5	GN85-3270		1985-08-05	na	<100	0
382	5	GN85-3270		1985-08-05	na	<100	0
383	5	GN85-3270		1985-08-05	na	<100	0
384	5	GN85-3270		1985-08-05	na	<100	0
385	5	GN85-3270		1985-08-05	na	<100	0
386	5	GN85-3270		1985-08-05	na	<100	0
387	5	GN85-3270		1985-08-05	na	<100	0
388	5	GN85-3270		1985-08-05	na	<100	0
389	5	GN85-3270		1985-08-05	na	<100	0
390	6	GN85-2549		1985-06-21	2	100	1
391	6	GN85-2549		1985-06-21	9	100	1
392	6	GN85-2549		1985-06-21	11	100	1
393	6	GN85-2549		1985-06-21	12	100	1
394	6	GN85-2549		1985-06-21	13	100	1
395	6	GN85-2549		1985-06-21	20	100	1
396	6	GN85-2549		1985-06-21	21	300	1
397	6	GN85-2549		1985-06-21	29	100	1
398	6	GN85-2549		1985-06-21	35	300	1
399	6	GN85-2549		1985-06-21	41	100	1
400	6	GN85-2549		1985-06-21	68	100	1
401	6	GN85-2549		1985-06-21	na	<100	0
402	6	GN85-2549		1985-06-21	na	<100	0
403	6	GN85-2549		1985-06-21	na	<100	0
404	6	GN85-2549		1985-06-21	na	<100	0
405	6	GN85-2549		1985-06-21	na	<100	0
406	6	GN85-2549		1985-06-21	na	<100	0
407	6	GN85-2549		1985-06-21	na	<100	0
408	6	GN85-2549		1985-06-21	na	<100	0
409	6	GN85-2549		1985-06-21	na	<100	0
410	6	GN85-2549		1985-06-21	na	<100	0
411	6	GN85-2549		1985-06-21	na	<100	0
412	6	GN85-2549		1985-06-21	na	<100	0
413	6	GN85-2549		1985-06-21	na	<100	0
414	6	GN85-2549		1985-06-21	na	<100	0
415	6	GN85-2549		1985-06-21	na	<100	0
416	6	GN85-2549		1985-06-21	na	<100	0
417	6	GN85-2549		1985-06-21	na	<100	0
418	6	GN85-2549		1985-06-21	na	<100	0
419	6	GN85-2549		1985-06-21	na	<100	0
420	6	GN85-2549		1985-06-21	na	<100	0
421	6	GN85-2549		1985-06-21	na	<100	0
422	6	GN85-2549		1985-06-21	na	<100	0
423	6	GN85-2549		1985-06-21	na	<100	0
424	6	GN85-2549		1985-06-21	na	<100	0
425	6	GN85-2549		1985-06-21	na	<100	0
426	6	GN85-2549		1985-06-21	na	<100	0
427	6	GN85-2549		1985-06-21	na	<100	0
428	6	GN85-2549		1985-06-21	na	<100	0
429	6	GN85-2549		1985-06-21	na	<100	0
430	6	GN85-2549		1985-06-21	na	<100	0
431	6	GN85-2549		1985-06-21	na	<100	0
432	6	GN85-2549		1985-06-21	na	<100	0
433	6	GN85-2549		1985-06-21	na	<100	0
434	6	GN85-2549		1985-06-21	na	<100	0
435	6	GN85-2549		1985-06-21	na	<100	0
436	6	GN85-2549		1985-06-21	na	<100	0
437	6	GN85-2549		1985-06-21	na	<100	0
438	6	GN85-2549		1985-06-21	na	<100	0
439	6	GN85-2549		1985-06-21	na	<100	0
440	6	GN85-2549		1985-06-21	na	<100	0
441	6	GN85-2549		1985-06-21	na	<100	0
442	6	GN85-2549		1985-06-21	na	<100	0
443	6	GN85-2549		1985-06-21	na	<100	0
444	6	GN85-2549		1985-06-21	na	<100	0
445	6	GN85-2549		1985-06-21	na	<100	0
446	6	GN85-2549		1985-06-21	na	<100	0
447	6	GN85-2549		1985-06-21	na	<100	0
448	6	GN85-2549		1985-06-21	na	<100	0
449	6	GN85-2549		1985-06-21	na	<100	0
450	6	GN85-2549		1985-06-21	na	<100	0
451	6	GN85-2549		1985-06-21	na	<100	0
452	6	GN85-2549		1985-06-21	na	<100	0
453	6	GN85-2549		1985-06-21	na	<100	0
454	7	GN85-2552	1985-06-19	1985-06-21	na	<100	0
455	7	GN85-2552	1985-06-19	1985-06-21	na	<100	0
456	7	GN85-2552	1985-06-19	1985-06-21	na	<100	0
457	7	GN85-2552	1985-06-19	1985-06-21	na	<100	0
458	7	GN85-2552	1985-06-19	1985-06-21	na	<100	0
459	7	GN85-2552	1985-06-19	1985-06-21	na	<100	0
460	7	GN85-2552	1985-06-19	1985-06-21	na	<100	0
461	7	GN85-2552	1985-06-19	1985-06-21	na	<100	0
462	7	GN85-2552	1985-06-19	1985-06-21	na	<100	0
463	7	GN85-2552	1985-06-19	1985-06-21	na	<100	0
464	7	GN85-2552	1985-06-19	1985-06-21	na	<100	0
465	7	GN85-2552	1985-06-19	1985-06-21	na	<100	0
466	7	GN85-2552	1985-06-19	1985-06-21	na	<100	0
467	7	GN85-2552	1985-06-19	1985-06-21	na	<100	0
468	7	GN85-2552	1985-06-19	1985-06-21	na	<100	0
469	7	GN85-2552	1985-06-19	1985-06-21	na	<100	0
470	7	GN85-2552	1985-06-19	1985-06-21	na	<100	0
471	7	GN85-2552	1985-06-19	1985-06-21	na	<100	0
472	7	GN85-2552	1985-06-19	1985-06-21	na	<100	0
473	7	GN85-2552	1985-06-19	1985-06-21	na	<100	0
474	7	GN85-2552	1985-06-19	1985-06-21	na	<100	0
475	7	GN85-2552	1985-06-19	1985-06-21	na	<100	0
476	7	GN85-2552	1985-06-19	1985-06-21	na	<100	0
477	7	GN85-2552	1985-06-19	1985-06-21	na	<100	0
478	7	GN85-2552	1985-06-19	1985-06-21	na	<100	0
479	7	GN85-2552	1985-06-19	1985-06-21	na	<100	0
480	7	GN85-2552	1985-06-19	1985-06-21	na	<100	0
481	7	GN85-2552	1985-06-19	1985-06-21	na	<100	0
482	7	GN85-2552	1985-06-19	1985-06-21	na	<100	0
483	7	GN85-2552	1985-06-19	1985-06-21	na	<100	0
484	7	GN85-2552	1985-06-19	1985-06-21	na	<100	0
485	7	GN85-2552	1985-06-19	1985-06-21	na	<100	0
486	7	GN85-2552	1985-06-19	1985-06-21	na	<100	0
487	7	GN85-2552	1985-06-19	1985-06-21	na	<100	0
488	7	GN85-2552	1985-06-19	1985-06-21	na	<100	0
489	7	GN85-2552	1985-06-19	1985-06-21	na	<100	0
490	7	GN85-2552	1985-06-19	1985-06-21	na	<100	0
491	7	GN85-2552	1985-06-19	1985-06-21	na	<100	0
492	7	GN85-2552	1985-06-19	1985-06-21	na	<100	0
493	7	GN85-2552	1985-06-19	1985-06-21	na	<100	0
494	7	GN85-2552	1985-06-19	1985-06-21	na	<100	0
495	7	GN85-2552	1985-06-19	1985-06-21	na	<100	0
496	7	GN85-2552	1985-06-19	1985-06-21	na	<100	0
497	7	GN85-2552	1985-06-19	1985-06-21	na	<100	0
498	7	GN85-2552	1985-06-19	1985-06-21	na	<100	0
499	7	GN85-2552	1985-06-19	1985-06-21	na	<100	0
500	7	GN85-2552	1985-06-19	1985-06-21	na	<100	0
501	7	GN85-2552	1985-06-19	1985-06-21	na	<100	0
502	7	GN85-2552	1985-06-19	1985-06-21	na	<100	0
503	7	GN85-2552	1985-06-19	1985-06-21	na	<100	0
504	7	GN85-2552	1985-06-19	1985-06-21	na	<100	0
505	7	GN85-2552	1985-06-19	1985-06-21	na	<100	0
506	7	GN85-2552	1985-06-19	1985-06-21	na	<100	0
507	7	GN85-2552	1985-06-19	1985-06-21	na	<100	0
508	7	GN85-2552	1985-06-19	1985-06-21	na	<100	0
509	7	GN85-2552	1985-06-19	1985-06-21	na	<100	0
510	7	GN85-2552	1985-06-19	1985-06-21	na	<100	0
511	7	GN85-2552	1985-06-19	1985-06-21	na	<100	0
512	7	GN85-2552	1985-06-19	1985-06-21	na	<100	0
513	7	GN85-2552	1985-06-19	1985-06-21	na	<100	0
514	7	GN85-2552	1985-06-19	1985-06-21	na	<100	0
515	7	GN85-2552	1985-06-19	1985-06-21	na	<100	0
